# Supplementary material for: Genetic analyses of DNA repair pathway associated genes implicate new candidate cancer predisposing genes in ancestrally defined ovarian cancer cases
Source: Front Oncol. 2023 Mar 8;13:1111191. doi: 10.3389/fonc.2023.1111191 (PMC10030840; doi:10.3389/fonc.2023.1111191)
Supplement: Supplementary file 1 [file DataSheet_1.zip]

Archive with 2 entries (2 files):
- Supplementary Figure.pdf
- Supplementary Tables.XLSX
