# Supplementary material for: Genetic analyses of DNA repair pathway associated genes implicate new candidate cancer predisposing genes in ancestrally defined ovarian cancer cases
Source: Front Oncol. 2023 Mar 8;13:1111191. doi: 10.3389/fonc.2023.1111191 (PMC10030840; doi:10.3389/fonc.2023.1111191)
Supplement: Supplementary file 1 [file DataSheet_1.zip › Supplementary Tables.XLSX]

## Sheet: Table S1
Table S1. Description of all study groups investigated in this study.
Study group	Participant investigated	Number of participants (or families) investigated	Ethnic or demographic background of participants1	Purpose of the study group (study phase)	Status of pathogenic BRCA1 or BRCA2 variant carrier status of the study groups (number of participants known to be positive)	Source of genetic information (number of participants subjected to different platform) in this study1	Source and selection criteria of the study groups (website)1
Familial OC cases	OC	15 (13)	FC	Identify candidate variants (phase I)	Negative	WES (15)	RRCancer biobank (rrcancer.ca/en/home/) or adult hereditary cancer clinics (Tonin et al., 1998; Oros et al., 2004, 2006b, 2006a; Tonin et al., 2007; Arcand et al., 2008; Osher et al., 2012; Ancot et al., 2015; Arcand et al., 2015; Fierheller et al., 2021; Alenezi et al., 2022a; Alenezi et al., 2022b), Alenezi et al., 2022c [Manuscript in preparation] and this study.
HBOC families	OC	42	FC	Determine carrier frequency of candidate variants (phase II)	Positive (35)	WES (19) and TaqMan® or Fluidigm® SNP Type™ genotyping (23)	RRCancer biobank (rrcancer.ca/en/home/) (Tonin et al., 1998; Oros et al., 2004, 2006a, 2006b; Tonin et al., 2007; Arcand et al., 2008; Cote et al., 2012; Osher et al., 2012; Ancot et al., 2015; Arcand et al., 2015; Fierheller et al., 2021; Alenezi et al., 2022a; Alenezi et al., 2022b), Alenezi et al., 2022c [Manuscript in preparation] and this study.
Sporadic OC cases	OC	435	FC	Determine carrier frequency of candidate variants (phase II)	Positive (39)	WES (55) and TaqMan® or Fluidigm® SNP Type™ genotyping (380)	RRCancer biobank (rrcancer.ca/en/home/) (Belanger et al., 2015; Rivera et al., 2017a; Fierheller et al., 2021; Alenezi et al., 2022b), Alenezi et al., 2022c [Manuscript in preparation] and this study.
HBOC families	BC	33	FC	Determine carrier frequency of candidate variants (phase II)	Positive (15)	WES (4) and TaqMan® or Fluidigm® SNP Type™ genotyping (29)	RRCancer biobank (rrcancer.ca/en/home/) (Tonin et al., 1998; Oros et al., 2004, 2006a, 2006b; Tonin et al., 2007; Arcand et al., 2008; Cote et al., 2012; Osher et al., 2012; Ancot et al., 2015; Arcand et al., 2015; Fierheller et al., 2021; Alenezi et al., 2022a; Alenezi et al., 2022b), Alenezi et al., 2022c [Manuscript in preparation] and this study.
HBC families	BC	139 (139)	FC	Determine carrier frequency of candidate variants (phase II)	Positive (59)	WES (68) and TaqMan® genotyping (71)	RRCancer biobank (rrcancer.ca/en/home/) (Tonin et al., 1998; Oros et al., 2004, 2006b, 2006a; Tischkowitz et al., 2007; Tonin et al., 2007; Arcand et al., 2008; Cavallone et al., 2010; Cote et al., 2012; Osher et al., 2012; Ancot et al., 2015; Arcand et al., 2015; Fierheller et al., 2021; Alenezi et al., 2022b), Alenezi et al., 2022c [Manuscript in preparation] and this study.
Sporadic BC cases	BC	563	FC	Determine carrier frequency of candidate variants (phase II)	Positive (21)	TaqMan® or Sequenom iPLEX® Gold genotyping	RRCancer biobank (rrcancer.ca/en/home/) (Behl et al., 2020; Fierheller et al., 2021; Alenezi et al., 2022b), Alenezi et al., 2022c [Manuscript in preparation] and this study.
FC sequencing-based controls	Control	1025	FC	Determine carrier frequency of candidate variants in population-matched controls (phase II)	Unknown	WGS - Gen3G (433), WES - MNI (422) and CARTaGENE (170)	Gen3G project (Guillemette et al., 2016); MNI project (Gan-Or et al., 2015; Rivera et al., 2017b); and CARTaGENE (cartagene.qc.ca) (Awadalla et al., 2013; Hodgkinson et al., 2014; Hussin et al., 2015; Peischl et al., 2018; Alenezi et al., 2022b), Alenezi et al., 2022c [Manuscript in preparation] and this study.
FC genotyping-based controls	Control	8493	FC	Determine carrier frequency of candidate variants in population-matched controls (phase II)	Unknown	SNP array genotyping	CARTaGENE (cartagene.qc.ca) (Awadalla et al., 2013; Hodgkinson et al., 2014; Hussin et al., 2015; Alenezi et al., 2022b), Alenezi et al., 2022c [Manuscript in preparation] and this study.
Additional OC cases	OC	553	FC	Identify additional carriers of candidate variants (phase III)	Unknown	WES (49) and TaqMan® genotyping (504)	RRCancer biobank (rrcancer.ca/en/home/) (Godard et al., 1998; Alenezi et al., 2022b), Alenezi et al., 2022c [Manuscript in preparation] and this study.
Sporadic early-onset OC cases	OC	52	FC	Identify additional variant carriers of candidate genes (phase IV)	Negative	WES	RRCancer biobank (rrcancer.ca/en/home/) (Tonin et al., 1998, 1999, 2007; Oros et al., 2004, 2006a, 2006b; Tischkowitz et al., 2007, 2013; Arcand et al., 2008, 2015; Osher et al., 2012; Belanger et al., 2015; Communal et al., 2020; Alenezi et al., 2022a; Alenezi et al., 2022b), Alenezi et al., 2022c [Manuscript in preparation] and this study.
MIX familial OC cases	OC	9 (7)	Various	Identify additional variant carriers of candidate genes (phase IV)	Negative	WES	Adult hereditary cancer clinics (Alenezi et al., 2022a) and this study.
AUS OC cases	OC	516	Australia	Identify additional variant carriers of candidate genes (phase IV)	Negative	WES	Variants in Practice (ViP) project (Subramanian et al.; Fierheller et al., 2021) and this study.
TCGA OC cases	OC	412	Various	Identify additional variant carriers of candidate genes (phase IV)	Unknown	WES or WGS	TCGA Pan-Cancer project (Huang et al., 2018; Knijnenburg et al., 2018; Pan-cancer analysis of whole genomes, 2020).
gnomAD WES-based controls	Control	134187	Cancer-Free Non-Finnish European	Filtering variants with minor allele frequencies higher than 0.005 (phase I) and determine carrier frequency of candidate variants in controls (phase IV)	Unknown	WES	gnomAD v2.1.1 (gnomad.broadinstitute.org) (Karczewski et al., 2020).
1 Participants ethnicity of French Canadian (FC) of Quebec ancestry or other as well as genetic data derived from different platforms (WES: Whole Exome Sequencing, WGS: Whole Genome Sequencing, SNP array: Single Nucleotide Polymorphism Assay, TaqMan®, Fluidigm® SNP Type™ or Sequenom iPLEX® Gold genotyping) for identifying candidate variants or determining carrier frequency of candidate variants d…
AUS: Australia population; BC: Breast Cancer; HBC: Hereditary Breast Cancer Syndrome; HBOC: Hereditary Breast and Ovarian Cancer Syndrome; MIX: Mixed ethnicity; OC: Ovarian Cancer; and TCGA: The Cancer Genome Atlas.

## Sheet: Table S2
Table S2. Curated list of known and putative DNA repair genes investigated in this study.
No	Gene symbol	Gene transcript2	MANE type2	Gene ID	Gene Full Name	Other Gene Names	Cytoband	Gene MIMID	Source of the gene PMID	Source of the gene database	Involvement in defined DNA repair pathway1
1	ABL1	NM_005157.6	MANE SELECT	76	Abelson Murine Leukemia Viral Oncogene, Homolog 1	ABL; BCR-ABL; CHDSKM; JTK7; bcr/abl; c-ABL; c-ABL1; p150; v-abl	9q34.12	189980	31681433	ebi.ac.uk/QuickGO/term/GO:0006281	Other
2	ABRAXAS1	NM_139076.3	MANE SELECT	84142	BRCA1 A complex subunit	ABRA1; CCDC98; FAM175A	4q21.23	611143	29617664	-	Homologous Recombination; Non-homologous End Joining
3	ACTL6A	NM_004301.5	MANE SELECT	86	Actin Like 6A	ACTL6; ARPN-BETA; Arp4; BAF53A; INO80K	3q26.33	604958	31681433	-	Other
4	ACTR5	NM_024855.4	MANE SELECT	14671	Actin Related Protein 5	Arp5; INO80M	20q11.23	-	31681433	-	Other
5	ACTR8	NM_022899.5	MANE SELECT	14672	Actin Related Protein 8	ARP8; INO80N; hArp8	3p21.1	-	31681433	-	Other
6	AEN	NM_022767.4	MANE SELECT	64782	Apoptosis enhancing nuclease	ISG20L1; pp12744	15q26.1	610177	29617664	-	Other
7	ALKBH1	NM_006020.3	MANE SELECT	17911	Alpha Ketoglutarate Dependent Dioxygenase, Homolog 1	ABH; ABH1; alkB; hABH; ALKBH	14q24.3	189980	29617664	ebi.ac.uk/QuickGO/term/GO:0006281	Direct DNA Repair; Base Excision Repair
8	ALKBH2	NM_001145374.2	MANE SELECT	32487	Alpha Ketoglutarate Dependent Dioxygenase, Homolog 2	ABH2	12q24.11	610602	29617664; 27004405; 21051355	ebi.ac.uk/QuickGO/term/GO:0006281	Direct DNA Repair
9	ALKBH3	NM_139178.4	MANE SELECT	30141	Alpha Ketoglutarate Dependent Dioxygenase, Homolog 3	ABH3; DEPC-1; DEPC1; PCA1; hABH3	11p11.2	610603	29617664; 27004405; 21051355	ebi.ac.uk/QuickGO/term/GO:0006281	Direct DNA Repair
10	ALKBH8	NM_138775.3	MANE SELECT	25189	Alpha Ketoglutarate Dependent Dioxygenase, Homolog 8	ABH8; MRT71; TRM9; TRMT9; TRMT9A	11q22.3	613306	31681433	-	Direct DNA Repair
11	APBB1	NM_001164.5	MANE SELECT	581	Amyloid Beta Precursor Protein Binding, Family B Member 1	FE65; MGC; 9072; RIR	11p15.4	602709	31681433	-	Other
12	APEX1	NM_001641.4	MANE SELECT	587	Apurinic/Apyrimidinic Endodeoxyribonuclease 1	APE; APE1; APEN; APEX; APX; HAP1; REF1	14q11.2	107748	29617664; 27004405; 21051355; 31681433	ebi.ac.uk/QuickGO/term/GO:0006281	Base Excision Repair
13	APEX2	NM_014481.4	MANE SELECT	17889	Apurinic/Apyrimidinic Endodeoxyribonuclease 2	APE2; APEXL2; XTH2; ZGRF2	Xp11.21	300773	29617664; 27004405; 21051355; 31681433	ebi.ac.uk/QuickGO/term/GO:0006281	Base Excision Repair
14	APLF	NM_173545.3	MANE SELECT	28724	Aprataxin And Polynucleotide Kinase 3'-Phosphatase Like Factor	APFL; PALF; Xip1; ZCCHH1; C2orf13	2p13.3	611035	29617664; 27004405; 31681433	-	Base Excision Repair
15	APTX	NM_001195248.2	MANE SELECT	15984	Aprataxin	AOA; AOA1; AXA1; EAOH; EOAHA; FHA-HIT	9p21.1	606350	29617664; 27004405; 21051355	ebi.ac.uk/QuickGO/term/GO:0006281	Base Excision Repair
16	AQR	NM_014691.3	MANE SELECT	29513	Aquarius Intron-Binding Spliceosomal Factor	IBP160; fSAP164	15q14	610548	31681433	-	Other
17	ASCC1	NM_001198800.3	MANE SELECT	24268	Activating Signal Cointegrator 1 Complex Subunit 1	ASC1p50; CGI-18; SMABF2; p50	10q22.1	614215	31681433	-	Direct DNA Repair
18	ASCC2	NM_032204.5	MANE SELECT	24103	Activating Signal Cointegrator 1 Complex Subunit 2	ASC1p100; p100	22q12.2	614216	31681433	-	Direct DNA Repair
19	ASCC3	NM_006828.4	MANE SELECT	18697	Activating Signal Cointegrator 1 Complex Subunit 3	ASC1p200; HELIC1; RNAH	6q16.3	614217	29617664	-	Direct DNA Repair
20	ASF1A	NM_014034.3	MANE SELECT	20995	Anti-Silencing Function 1A Histone Chaperone	CGI-98; CIA; HSPC146	6q22.31	609189	31681433	ebi.ac.uk/QuickGO/term/GO:0006281	Other
21	ASF1B	NM_018154.3	MANE SELECT	20996	Anti-Silencing Function 1B Histone Chaperone	CIA-II	19p13.12	609190	31681433	-	Other
22	ATM	NM_000051.4	MANE SELECT	795	Ataxia Telangiectasia Mutated Gene	AT1; ATA; ATC; ATD; ATE; ATDC; TEL1; TELO1	11q22.3	607585	29617664; 27004405; 21051355; 30718334	ebi.ac.uk/QuickGO/term/GO:0006281	Other
23	ATP23	NM_033276.4	MANE SELECT	91419	Metallopeptidase And ATP Synthase Assembly Factor Homolog	KUB3; XRCC6BP1	12q14.1	-	31681433	ebi.ac.uk/QuickGO/term/GO:0006281	Other
24	ATR	NM_001184.4	MANE SELECT	882	Ataxia Telangiectasia RAD3 Related Gene	FRP1; MEC1; SCKL; FCTCS; SCKL1	3q23	601215	29617664; 27004405; 21051355; 30718334	ebi.ac.uk/QuickGO/term/GO:0006281	Other
25	ATRIP	NM_130384.3	MANE SELECT	84126	ATR Interacting Protein	-	3p21.31	606605	29617664; 27004405; 21051355; 30718334	-	Other
26	ATRX	NM_000489.6	MANE SELECT	546	ATRX Chromatin Remodeler	JMS; MRX52; RAD54; RAD54L; XH2; XNP; ZNF-HX	Xq21.1	300032	29617664; 30718334	ebi.ac.uk/QuickGO/term/GO:0006281	Other
27	AURKB	NM_004993.6	MANE SELECT	9212	Aurora kinase B	AIK2; AIM-1; AIM1; ARK-2; ARK2; AurB; IPL1; PPP1R48; STK-1; STK12; STK5; aurkb-sv1; aurkb-sv2	17p13.1	604970	27004405	-	Other
28	ATXN3	NM_004217.4	MANE SELECT	4287	Ataxin 3	AT3; ATX3; JOS; MJD; MJD1; SCA3	14q32.12	607047	31681433	ebi.ac.uk/QuickGO/term/GO:0006281	Other
29	BABAM1	NM_014173.4	MANE SELECT	29086	BRISC And BRCA1 A Complex Member 1	C19orf62; HSPC142; MERIT40; NBA1	19p13.11	612766	29617664	-	Other
30	BABAM2	NM_199191.3	MANE SELECT	9577	BRISC And BRCA1 A Complex Member 2	BRCC4; BRCC45; BRE	2p23.2	610497	31681433; 29617664	-	Fanconi Anemia
31	BAP1	NM_004656.4	MANE SELECT	8314	BRCA1 Associated Protein 1	HUCEP-13; UCHL2; hucep-6	3p21.1	603089	27004405	-	Other
32	BARD1	NM_000465.4	MANE SELECT	580	BRCA1 Associated RING Domain 1	-	2q35	601593	29617664; 27004405; 30718334	-	Homologous Recombination; Fanconi Anemia
33	BAZ1B	NM_032408.4	MANE SELECT	9031	Bromodomain Adjacent To Zinc Finger Domain 1B	WBSCR10; WBSCR9; WSTF	7q11.23	605681	31681433	-	Other
34	BCAS2	NM_005872.3	MANE SELECT	10286	BCAS2 pre-mRNA processing factor	DAM1; SPF27; Snt309	1p13.2	605783	29617664	-	Other
35	BIVM	NM_017693.4	MANE SELECT	54841	Basic, Immunoglobulin-Like Variable Motif Containing	-	13q33.1	619006	31681433	-	Other
36	BLM	NM_000057.4	MANE SELECT	641	BLM RecQ Like Helicase	BS; MGRISCE1; RECQ2; RECQL2; RECQL3	15q26.1	210900	29617664; 27004405; 21051355; 30718334	ebi.ac.uk/QuickGO/term/GO:0006281	Homologous Recombination; Fanconi Anemia
37	BRCA1	NM_007294.4	MANE SELECT	672	BRCA1 DNA Repair Associated	BRCAI; BRCC1; BROVCA1; FANCS; IRIS; PNCA4; PPP1R53; PSCP; RNF53	17q21.31	113705	29617664; 27004405; 21051355; 30718334	ebi.ac.uk/QuickGO/term/GO:0006281	Homologous Recombination; Fanconi Anemia
38	BRCA2	NM_000059.4	MANE SELECT	675	BRCA2 DNA Repair Associated	BRCC2; BROVCA2; FACD; FAD; FAD1; FANCD; FANCD1; GLM3; PNCA2; XRCC11	13q13.1	600185	29617664; 27004405; 21051355; 30718334	ebi.ac.uk/QuickGO/term/GO:0006281	Homologous Recombination; Fanconi Anemia
39	BRCC3	NM_001018055.3	MANE SELECT	79184	BRCA1/BRCA2-Containing Complex Subunit 3	C6.1A; BRCC36; CXorf53	Xq28	300617	29617664	-	Other
40	BRIP1	NM_032043.3	MANE SELECT	83990	BRCA1 Interacting Protein C-Terminal Helicase 1	BACH1; FANCJ; OF	17q23.2	605882	29617664; 27004405; 30718334	ebi.ac.uk/QuickGO/term/GO:0006281	Homologous Recombination; Fanconi Anemia
41	BTG2	NM_006763.3	MANE SELECT	7832	BTG Anti-Proliferation Factor 2	APRO1; PC3; TIS21	1q32.1	601597	31681433	ebi.ac.uk/QuickGO/term/GO:0006281	Other
42	CCNA1	NM_003914.4	MANE SELECT	8900	Cyclin A1	CT146	13q13.3	604036	31681433	-	Other
43	CCNA2	NM_001237.5	MANE SELECT	890	Cyclin A2	CCN1; CCNA	4q27	123835	31681433	-	Other
44	CCNB1	NM_031966.4	MANE SELECT	891	Cyclin B1	CCNB	5q13.2	123836	31681433	-	Other
45	CCND1	NM_053056.3	MANE SELECT	595	Cyclin D1	BCL1; D11S287E; PRAD1; U21B31	11q13.3	168461	31681433	-	Other
46	CCNE1	NM_001238.4	MANE SELECT	898	Cyclin E1	CCNE; pCCNE1	19q12	123837	31681433	-	Other
47	CCNH	NM_001239.4	MANE SELECT	902	Cyclin H	CAK; CycH; p34; p37	5q14.3	601953	29617664; 27004405; 21051355	ebi.ac.uk/QuickGO/term/GO:0006281	Nucleotide Excision Repair
48	CCNO	NM_021147.5	MANE SELECT	10309	Cyclin O	CCNU; CILD29; UDG2	5q11.2	607752	31681433	ebi.ac.uk/QuickGO/term/GO:0006281	Other
49	CDC25A	NM_001789.3	MANE SELECT	993	Cell division cycle 25A	CDC25A2	3p21.31	116947	29617664	-	Other
50	CDC25B	NM_021873.4	MANE SELECT	994	Cell division cycle 25B	-	20p13	116949	29617664	-	Other
51	CDC25C	NM_001790.5	MANE SELECT	995	Cell division cycle 25C	CDC25; PPP1R60	5q31.2	157680	29617664	-	Other
52	CDC5L	NM_001253.4	MANE SELECT	988	Cell division cycle 5 like	CDC5; CDC5-LIKE; CEF1; PCDC5RP; dJ319D22.1	6p21.1	602868	29617664	-	Other
53	CDK1	NM_001786.5	MANE SELECT	983	Cyclin dependent kinase 1	CDC2; CDC28A; P34CDC2	10q21.2	116940	27004405; 31681433	-	Other
54	CDK2	NM_016507.4	MANE SELECT	1017	Cyclin dependent kinase 2	CDKN2; p33(CDK2)	12q13.2	116953	27004405; 31681433	-	Other
55	CDK7	NM_001798.5	MANE SELECT	1022	Cyclin dependent kinase 7	CAK; CAK1; CDKN7; HCAK; MO15; STK1; p39MO15	5q13.2	601955	29617664; 27004405; 21051355	ebi.ac.uk/QuickGO/term/GO:0006281	Nucleotide Excision Repair
56	CDK12	NM_001799.4	MANE SELECT	51755	Cyclin dependent kinase 12	CRK7; CRKR; CRKRS	17q12	615514	27004405	-	Other
57	CDKN1A	NM_000389.5	MANE SELECT	1026	Cyclin dependent kinase inhibitor 1A	CAP20; CDKN1; CIP1; MDA-6; P21; SDI1; WAF1; p21CIP1	6p21.2	116899	21051355	ebi.ac.uk/QuickGO/term/GO:0006281	Other
58	CDKN2D	NM_001800.4	MANE SELECT	1032	Cyclin dependent kinase inhibitor 2D	INK4D; p19; p19-INK4D	19p13.2	600927	31681433	ebi.ac.uk/QuickGO/term/GO:0006281	Other
59	CEBPG	NM_001806.4	MANE SELECT	1054	CCAAT enhancer binding protein gamma	GPE1BP; IG/EBP-1	19q13.11	138972	31681433	ebi.ac.uk/QuickGO/term/GO:0006281	Other
60	CENPE	NM_001813.3	MANE SELECT	1062	Centromere protein C	CENP-E; KIF10; MCPH13; PPP1R61	4q24	117143	30718334	-	Other
61	CENPS	NM_199294.3	MANE SELECT	23163	Centromere Protein S	MHF1; APITD1; CENP-S; FAAP16	1p36.22	609130	30718334; 31681433; 29617664	-	Fanconi Anemia
62	CENPX	NM_001271006.2	MANE SELECT	201254	Centromere protein X	D9; MHF2; CENP-X; FAAP10; STRA13	17q25.3	615128	31681433; 29617664; 30718334	-	Fanconi Anemia
63	CETN2	NM_004344.3	MANE SELECT	1069	Centrin 2	CALT; CEN2	Xq28	300006	29617664	ebi.ac.uk/QuickGO/term/GO:0006281	Nucleotide Excision Repair
64	CHAF1A	NM_005483.3	MANE SELECT	10036	Chromatin assembly factor 1 subunit A	CAF-1; CAF1; CAF1B; CAF1P150; P150	19p13.3	601246	29617664; 27004405	ebi.ac.uk/QuickGO/term/GO:0006281	Other
65	CHAF1B	NM_005441.3	MANE SELECT	8208	Chromatin assembly factor 1 subunit B	CAF-1; CAF-IP60; CAF1; CAF1A; CAF1P60; MPHOSPH7; MPP7	21q22.12-q22.13	601245	31681433	ebi.ac.uk/QuickGO/term/GO:0006281	Other
66	CHD1L	NM_004284.6	MANE SELECT	9557	Chromodomain helicase DNA binding protein 1 like	ALC1; CHDL	1q21.1	613039	31681433	-	Other
67	CHEK1	NM_001114122.3	MANE SELECT	1111	Checkpoint kinase 1	CHK1	11q24.2	603078	29617664; 27004405; 21051355; 30718334	ebi.ac.uk/QuickGO/term/GO:0006281	Other
68	CHEK2	NM_007194.4	MANE SELECT	11200	Checkpoint kinase 2	CDS1; CHK2; HuCds1; LFS2; PP1425; RAD53; hCds1	22q12.1	604373	29617664; 27004405; 21051355; 30718334	ebi.ac.uk/QuickGO/term/GO:0006281	Other
69	CIB1	NM_006384.4	MANE SELECT	10519	Calcium and integrin binding 1	CIB; CIBP; KIP1; PRKDCIP; SIP2-28	15q26.1	602293	31681433	ebi.ac.uk/QuickGO/term/GO:0006281	Other
70	CLSPN	NM_022111.4	MANE SELECT	63967	Claspin	-	1p34.3	605434	30718334	-	Other
71	COPS2	NM_004236.4	MANE SELECT	9318	COP9 signalosome subunit 2	ALIEN; CSN2; SGN2; TRIP15	15q21.1	604508	31681433	-	Other
72	COPS3	NM_003653.4	MANE SELECT	8533	COP9 signalosome subunit 3	CSN3; SGN3	17p11.2	604665	31681433	-	Other
73	COPS4	NM_016129.3	MANE SELECT	51138	COP9 signalosome subunit 4	CSN4; SGN4	4q21.22	616008	31681433	-	Other
74	COPS5	NM_006837.3	MANE SELECT	10987	COP9 signalosome subunit 5	CSN5; JAB1; MOV-34; SGN5	8q13.1	604850	21051355	-	Other
75	COPS6	NM_006833.5	MANE SELECT	10980	COP9 signalosome subunit 6	CSN6; MOV34-34KD	7q22.1	614729	31681433	-	Other
76	COPS7A	NM_001164094.2	MANE SELECT	50813	COP9 signalosome subunit 7A	CSN7; CSN7A; SGN7a	12p13.31	616009	31681433	-	Other
77	COPS7B	NM_022730.4	MANE SELECT	64708	COP9 signalosome subunit 7B	CSN7B; SGN7b	2q37.1	616010	31681433	-	Other
78	COPS8	NM_006710.5	MANE SELECT	10920	COP9 signalosome subunit 8	COP9; CSN8; SGN8	2q37.3	616011	31681433	-	Other
79	CRY1	NM_001311.5	MANE SELECT	1407	Cryptochrome circadian regulator 1	DSPD; PHLL1	12q23.3	601933	31681433	ebi.ac.uk/QuickGO/term/GO:0006281	Other
80	CRIP1	NM_004075.5	MANE SELECT	1396	Cysteine rich protein 1	CRHP; CRIP; CRP-1; CRP1	14q32.33	123875	27004405	-	Other
81	CRY2	NM_021117.5	MANE SELECT	1408	Cryptochrome circadian regulator 2	HCRY2; PHLL2	11p11.2	603732	-	ebi.ac.uk/QuickGO/term/GO:0006281	Other
82	CSNK1D	NM_001893.6	-	1453	Casein kinase 1 delta	ASPS; CKI-delta; CKId; CKIdelta; FASPS2; HCKID	17q25.3	600864	-	ebi.ac.uk/QuickGO/term/GO:0006281	Other
83	CSNK1E	NM_152221.3	MANE SELECT	1454	Casein kinase 1 epsilon	CKIe; CKIepsilon; HCKIE	22q13.1	600863	31681433	ebi.ac.uk/QuickGO/term/GO:0006281	Other
84	CUL3	NM_003590.5	MANE SELECT	8452	Cullin 3	CUL-3; PHA2E; NEDAUS	2q36.2	603136	29617664	-	Nucleotide Excision Repair
85	CUL4A	NM_001008895.4	MANE SELECT	8451	Cullin 4A	-	13q34	603137	29617664; 21051355	-	Nucleotide Excision Repair
86	CUL4B	NM_001079872.2	MANE SELECT	8450	Cullin 4B	CUL-4B; MRXHF2; MRXS15; MRXSC; SFM2	Xq24	300304	31681433	-	Nucleotide Excision Repair
87	CUL5	NM_003478.6	MANE SELECT	8065	Cullin 5	CUL-5; VACM1; VACM-1	11q22.3	601741	29617664	-	Nucleotide Excision Repair
88	DCLRE1A	NM_014881.5	MANE SELECT	9937	DNA cross-link repair 1A	PSO2; SNM1; SNM1A	10q25.3	609682	29617664; 27004405; 21051355	ebi.ac.uk/QuickGO/term/GO:0006281	Other
89	DCLRE1B	NM_022836.4	MANE SELECT	64858	DNA cross-link repair 1B	APOLLO; SNM1B; SNMIB	1p13.2	609683	29617664; 27004405; 21051355	ebi.ac.uk/QuickGO/term/GO:0006281	Other
90	DCLRE1C	NM_001033855.3	MANE SELECT	64421	DNA cross-link repair 1C	A-SCID; DCLREC1C; RS-SCID; SCIDA; SNM1C	10p13	605988	29617664; 27004405; 21051355	ebi.ac.uk/QuickGO/term/GO:0006281	Non-homologous End Joining
91	DDB1	NM_001923.5	MANE SELECT	1642	Damage specific DNA binding protein 1	DDBA; UV-DDB1; WHIKERS; XAP1; XPCE; XPE; XPE-BF	11q12.2	600045	29617664; 27004405; 21051355	ebi.ac.uk/QuickGO/term/GO:0006281	Nucleotide Excision Repair
92	DDB2	NM_000107.3	MANE SELECT	1643	Damage specific DNA binding protein 2	DDBB; UV-DDB2; XPE	11p11.2	600811	29617664; 27004405; 21051355	ebi.ac.uk/QuickGO/term/GO:0006281	Nucleotide Excision Repair
93	DMC1	NM_007068.4	MANE SELECT	11144	DNA meiotic recombinase 1	DMC1H; LIM15; dJ199H16.1	22q13.1	602721	29617664; 27004405; 30718334	ebi.ac.uk/QuickGO/term/GO:0006281	Homologous Recombination
94	DNA2	NM_001080449.3	MANE SELECT	1763	DNA replication helicase/nuclease 2	DNA2L; hDNA2	10q21.3	601810	29617664; 30718334	-	Homologous Recombination
95	DNTT	NM_004088.4	MANE SELECT	1791	DNA nucleotidylexotransferase	TDT	10q24.1	187410	29617664	-	Non-homologous End Joining
96	DOT1L	NM_032482.3	MANE SELECT	84444	DOT1 like histone lysine methyltransferase	DOT1; KMT4	19p13.3	607375	31681433	ebi.ac.uk/QuickGO/term/GO:0006281	Other
97	DTL	NM_016448.4	MANE SELECT	51514	Denticleless E3 ubiquitin protein ligase homolog	CDT2; DCAF2; L2DTL; RAMP	1q32.3	610617	31681433	ebi.ac.uk/QuickGO/term/GO:0006281	Other
98	DUT	NM_001025248.2	MANE SELECT	1854	Deoxyuridine triphosphatase	dUTPase	15q21.1	601266	29617664; 27004405	ebi.ac.uk/QuickGO/term/GO:0006281	Other
99	EID3	NM_001008394.3	MANE SELECT	493861	EP300 interacting inhibitor of differentiation 3	NS4EB; NSE4B; NSMCE4B	12q23.3	612986	29617664	-	Homologous Recombination
100	EME1	NM_152463.4	MANE SELECT	146956	Essential meiotic structure-specific endonuclease 1	MMS4L; SLX2A	17q21.33	610885	29617664; 27004405; 21051355; 30718334	ebi.ac.uk/QuickGO/term/GO:0006281	Homologous Recombination
101	EME2	NM_001257370.2	MANE SELECT	197342	Essential meiotic structure-specific endonuclease 2	SLX2B; gs125	16p13.3	610886	29617664; 27004405; 21051355	-	Homologous Recombination
102	ENDOV	NM_173627.5	MANE SELECT	284131	Endonuclease V	-	17q25.3	-	29617664; 27004405	ebi.ac.uk/QuickGO/term/GO:0006281	Other
103	EP300	NM_001429.4	MANE SELECT	2033	E1A binding protein p300	KAT3B; MKHK2; RSTS2; p300	22q13.2	602700	31681433	-	Other
104	ERCC1	NM_001983.4	MANE SELECT	2067	Excision Repair Cross-Complementing Rodent Repair Deficiency, Complementation Group 1	UV20; COFS4; RAD10	19q13.32	126380	29617664; 27004405; 21051355	ebi.ac.uk/QuickGO/term/GO:0006281	Nucleotide Excision Repair
105	ERCC2	NM_000400.4	MANE SELECT	2068	Excision Repair Cross-Complementing Rodent Repair Deficiency, Complementation Group 2	EM9; TTD; XPD; TTD1; COFS2; TFIIH	19q13.32	126340	29617664; 27004405; 21051355	ebi.ac.uk/QuickGO/term/GO:0006281	Nucleotide Excision Repair
106	ERCC3	NM_000122.2	MANE SELECT	2071	Excision Repair Cross-Complementing Rodent Repair Deficiency, Complementation Group 3	XPB; BTF2; TTD2; GTF2H; RAD25; TFIIH	2q14.3	133510	29617664; 27004405; 21051355	ebi.ac.uk/QuickGO/term/GO:0006281	Nucleotide Excision Repair
107	ERCC4	NM_005236.3	MANE SELECT	2072	Excision Repair Cross-Complementing Rodent Repair Deficiency, Complementation Group 4	ERCC11; FANCQ; RAD1; XFEPS; XPF	16p13.12	133520	29617664; 27004405; 21051355; 30718334	ebi.ac.uk/QuickGO/term/GO:0006281	Nucleotide Excision Repair
108	ERCC5	NM_000123.4	MANE SELECT	2073	Excision Repair Cross-Complementing Rodent Repair Deficiency, Complementation Group 5	COFS3; ERCC5-201; ERCM2; UVDR; XPG; XPGC	13q33.1	133530	29617664; 27004405; 21051355	ebi.ac.uk/QuickGO/term/GO:0006281	Nucleotide Excision Repair
109	ERCC6	NM_001277058.2	MANE PLUS CLINICAL	2074	Excision Repair Cross-Complementing Rodent Repair Deficiency, Complementation Group 6	CSB; CKN2; COFS; ARMD5; COFS1; POF11; RAD26; UVSS1; CSB-PGBD3	10q11.23	609413	29617664; 27004405; 21051355	ebi.ac.uk/QuickGO/term/GO:0006281	Nucleotide Excision Repair
110	ERCC8	NM_000082.4	MANE SELECT	1161	Excision Repair Cross-Complementing Rodent Repair Deficiency, Complementation Group 8	CSA; CKN1; UVSS2	5q12.1	609412	29617664; 27004405; 21051355	ebi.ac.uk/QuickGO/term/GO:0006281	Nucleotide Excision Repair
111	EXO1	NM_130398.4	MANE SELECT	9156	Exonuclease 1	HEX1; hExoI	1q43	606063	29617664; 27004405; 21051355; 30718334	ebi.ac.uk/QuickGO/term/GO:0006281	Homologous Recombination; Mismatch Repair
112	EXO5	NM_001346953.2	MANE SELECT	64789	Exonuclease 5	DEM1; Exo V; hExo5; C1orf176	1p34.2	618601	29617664	-	Other
113	EYA1	NM_000503.6	MANE SELECT	2138	EYA Transcriptional Coactivator And Phosphatase 1	BOP; BOR; BOS1; OFC1	8q13.3	601653	31681433	-	Other
114	EYA2	NM_005244.5	MANE SELECT	2139	EYA Transcriptional Coactivator And Phosphatase 2	EAB1	20q13.12	601654	31681433	-	Other
115	EYA3	NM_001990.4	MANE SELECT	2140	EYA Transcriptional Coactivator And Phosphatase 3	-	1p35.3	601655	31681433	-	Other
116	EYA4	NM_004100.5	MANE SELECT	2070	EYA Transcriptional Coactivator And Phosphatase 4	CMD1J; DFNA10	6q23.2	603550	31681433	-	Other
117	FAAP100	NM_025161.6	MANE SELECT	80233	FA core complex associated protein 100	C17orf70	17q25.3	611301	29617664; 30718334	-	Fanconi Anemia
118	FAAP20	NM_182533.4	MANE SELECT	199990	FA core complex associated protein 20	C1orf86; FP7162	1p36.33	615183	29617664; 27004405; 30718334	-	Fanconi Anemia
119	FAAP24	NM_152266.5	MANE SELECT	91442	FA core complex associated protein 24	C19orfF40	19q13.11	610884	29617664; 27004405; 21051355; 30718334	-	Fanconi Anemia
120	FAN1	NM_014967.5	MANE SELECT	22909	FANCD2 and FANCI associated nuclease 1	KIAA1018; KMIN; MTMR15; hFAN1	15q13.3	613534	29617664; 27004405	-	Fanconi Anemia
121	FANCA	NM_000135.4	MANE SELECT	2175	FA complementation group A	FA; FA-H; FA1; FAA; FACA; FAH; FANCH	16q24.3	607139	29617664; 27004405; 21051355; 30718334	ebi.ac.uk/QuickGO/term/GO:0006281	Fanconi Anemia
122	FANCB	NM_001018113.3	MANE SELECT	2187	FA complementation group B	FA2; FAAP90; FAAP95; FAB; FACB	Xp22.2	300515	29617664; 27004405; 21051355; 30718334	ebi.ac.uk/QuickGO/term/GO:0006281	Fanconi Anemia
123	FANCC	NM_000136.3	MANE SELECT	2176	FA complementation group C	FA3; FAC; FACC	9q22.32	613899	29617664; 27004405; 21051355; 30718334	ebi.ac.uk/QuickGO/term/GO:0006281	Fanconi Anemia
124	FANCD2	NM_001018115.3	MANE SELECT	2177	FA complementation group D2	FA-D2; FA4; FACD; FAD; FAD2; FANCD	3p25.3	613984	29617664; 27004405; 21051355; 30718334	ebi.ac.uk/QuickGO/term/GO:0006281	Fanconi Anemia
125	FANCE	NM_021922.3	MANE SELECT	2178	FA complementation group E	FACE; FAE	6p21.31	613976	29617664; 27004405; 21051355; 30718334	ebi.ac.uk/QuickGO/term/GO:0006281	Fanconi Anemia
126	FANCF	NM_022725.4	MANE SELECT	2188	FA complementation group F	FAF	11p14.3	613897	29617664; 27004405; 21051355; 30718334	ebi.ac.uk/QuickGO/term/GO:0006281	Fanconi Anemia
127	FANCG	NM_004629.2	MANE SELECT	2189	FA complementation group G	FAG; XRCC9	9p13.3	602956	29617664; 27004405; 21051355; 30718334	ebi.ac.uk/QuickGO/term/GO:0006281	Fanconi Anemia
128	FANCI	NM_001113378.2	MANE SELECT	55215	FA complementation group I	KIAA1794	15q26.1	611360	29617664; 27004405; 21051355; 30718334	-	Fanconi Anemia
129	FANCL	NM_018062.4	MANE SELECT	55120	FA complementation group L	FAAP43; PHF9; POG	2p16.1	608111	29617664; 27004405; 21051355; 30718334	ebi.ac.uk/QuickGO/term/GO:0006281	Fanconi Anemia
130	FANCM	NM_020937.4	MANE SELECT	57697	FA complementation group M	FAAP250; KIAA1596; POF15; SPGF28	14q21.2	609644	29617664; 27004405; 30718334	ebi.ac.uk/QuickGO/term/GO:0006281	Homologous Recombination; Fanconi Anemia
131	FBH1	NM_178150.3	MANE SELECT	84893	F-box DNA helicase 1	FBXO18; Fbx18; hFBH1	10p15.1	607222	30718334	-	Other
132	FEN1	NM_004111.6	MANE SELECT	2237	Flap structure-specific endonuclease 1	FEN-1; MF1; RAD2	11q12.2	600393	29617664; 27004405; 21051355; 30718334	ebi.ac.uk/QuickGO/term/GO:0006281	Homologous Recombination; Base Excision Repair
133	FTO	NM_001080432.3	MANE SELECT	79068	FTO alpha-ketoglutarate dependent dioxygenase	GDFD; ALKBH9; BMIQ14	16q12.2	610966	31681433	-	Other
134	GADD45A	NM_001924.4	MANE SELECT	1647	Growth arrest and DNA damage inducible alpha	DDIT1; GADD45	1p31.3	126335	29617664	ebi.ac.uk/QuickGO/term/GO:0006281	Other
135	GADD45G	NM_006705.4	MANE SELECT	10912	Growth arrest and DNA damage inducible gamma	CR6; DDIT2; GRP17; GADD45gamma	9q22.2	604949	29617664	ebi.ac.uk/QuickGO/term/GO:0006281	Other
136	GEN1	NM_001130009.3	MANE SELECT	348654	Holliday junction 5' flap endonuclease	Gen	2p24.2	612449	29617664; 27004405; 30718334	-	Homologous Recombination
137	GPS1	NM_212492.4	-	2873	G protein pathway suppressor 1	COPS1; CSN1; SGN1	17q25.3	601934	21051355	-	Other
138	GTF2H1	NM_005316.4	MANE SELECT	2965	General transcription factor IIH subunit 1	BTF2; P62; TFB1; TFIIH	11p15.1	189972	29617664; 27004405; 21051355	ebi.ac.uk/QuickGO/term/GO:0006281	Nucleotide Excision Repair
139	GTF2H2	NM_001515.4	-	2966	General transcription factor IIH subunit 2	BTF2; BTF2 p44; BTF2P44; T-BTF2P44; TFIIH; p44	5q13.2	601748	29617664; 27004405; 21051355	ebi.ac.uk/QuickGO/term/GO:0006281	Nucleotide Excision Repair
140	GTF2H2C	NM_001376000.2	MANE SELECT	728340	GTF2H2 family member C	GTF2H2C_2	5q13.2	-	31681433	-	Nucleotide Excision Repair
141	GTF2H3	NM_001516.5	MANE SELECT	2967	General transcription factor IIH subunit 3	BTF2; P34; TFB4; TFIIH	12q24.31	601750	29617664; 27004405; 21051355	ebi.ac.uk/QuickGO/term/GO:0006281	Nucleotide Excision Repair
142	GTF2H4	NM_001517.5	MANE SELECT	2968	General transcription factor IIH subunit 4	P52; TFB2; TFIIH	6p21.33	601760	29617664; 27004405; 21051355	ebi.ac.uk/QuickGO/term/GO:0006281	Nucleotide Excision Repair
143	GTF2H5	NM_207118.3	MANE SELECT	404672	General transcription factor IIH subunit 5	C6orf175; TFB5; TFIIH; TGF2H5; TTD; TTD-A; TTD3; TTDA; bA120J8.2	6q25.3	608780	29617664; 27004405; 21051355	ebi.ac.uk/QuickGO/term/GO:0006281	Nucleotide Excision Repair
144	H2AX	NM_002105.3	-	3014	H2A.X variant histone	H2A.X; H2A/X; H2AFX	11q23.3	601772	27004405; 30718334	-	Homologous Recombination
145	H2AZ1	NM_002106.4	MANE SELECT	3015	H2A.Z variant histone 1	H2AZ; H2A.z; H2A/z; H2AFZ; H2A.Z-1	4q23	142763	31681433	-	Other
146	H3.4	NM_003493.3	-	8290	H3.4 histone	H3t; H3.4; H3/g; H3FT; HIST3H3	1q21.2	142780	31681433	-	Other
147	H4C1	NM_003538.4	MANE SELECT	8359	H4 clustered histone 1	H4-16; H4C11; H4C12; H4C13; H4C14; H4C15; H4C2; H4C3; H4C4; H4C5; H4C6; H4C8; H4C9; H4FA; HIST1H4A	6p22.2	602822	31681433	-	Other
148	HDAC1	NM_004964.3	MANE SELECT	3065	Histone deacetylase 1	GON-10; HD1; KDAC1; RPD3; RPD3L1	1p35.2-p35.1	601241	31681433	ebi.ac.uk/QuickGO/term/GO:0006281	Other
149	HDAC2	NM_001527.4	MANE SELECT	3066	Histone deacetylase 2	HD2; KDAC2; RPD3; YAF1	6q21	605164	31681433	ebi.ac.uk/QuickGO/term/GO:0006281	Other
150	HELQ	NM_133636.5	MANE SELECT	113510	Helicase, POLQ like	HEL308	4q21.23	606769	29617664; 27004405	ebi.ac.uk/QuickGO/term/GO:0006281	Homologous Recombination; Fanconi Anemia
151	HERC2	NM_004667.6	MANE SELECT	8924	HECT and RLD domain containing E3 ubiquitin protein ligase 2	D15F37S1; MRT38; SHEP1; jdf2; p528	15q13.1	605837	29617664	-	Other
152	HES1	NM_005524.4	MANE SELECT	3280	Hes family bHLH transcription factor 1	HHL; HRY; HES-1; bHLHb39	3q29	139605	29617664	-	Fanconi Anemia
153	HLTF	NM_003071.4	MANE SELECT	6596	Helicase like transcription factor	HIP116; HIP116A; HLTF1; RNF80; SMARCA3; SNF2L3; ZBU1	3q24	603257	29617664; 27004405; 30718334	ebi.ac.uk/QuickGO/term/GO:0006281	Translesion Synthesis
154	HMGA2	NM_003483.6	MANE SELECT	8091	High mobility group AT-hook 2	BABL; LIPO; SRS5; HMGIC; HMGI-C; STQTL9	12q14.3	600698	31681433	-	Other
155	HMGB1	NM_002128.7	MANE SELECT	3146	High mobility group box 1	HMG1; HMG3; HMG-1; SBP-1	13q12.3	163905	29617664	ebi.ac.uk/QuickGO/term/GO:0006281	Base Excision Repair; Mismatch Repair
156	HMGB2	NM_002129.4	MANE SELECT	3148	High mobility group box 2	HMG2	4q34.1	163906	29617664	ebi.ac.uk/QuickGO/term/GO:0006281	Base Excision Repair
157	HMGN1	NM_004965.7	MANE SELECT	3150	High mobility group nucleosome binding domain 1	HMG14	21q22.2	163920	31681433	-	Other
158	HUS1	NM_004507.4	MANE SELECT	3364	HUS1 checkpoint clamp component	hHUS1	7p12.3	603760	29617664; 27004405; 21051355; 30718334	ebi.ac.uk/QuickGO/term/GO:0006281	Other
159	IDH1	NM_005896.4	MANE SELECT	3417	Isocitrate dehydrogenase (NADP(+)) 1	IDH; IDP; IDCD; IDPC; PICD; HEL-216; HEL-S-26	2q34	147700	29617664	-	Other
160	IGHMBP2	NM_002180.3	MANE SELECT	3508	Immunoglobulin mu DNA binding protein 2	CATF1; CMT2S; HCSA; HMN6; SMARD1; SMUBP2; ZFAND7	11q13.3	600502	31681433	ebi.ac.uk/QuickGO/term/GO:0006281	Other
161	INO80	NM_017553.3	MANE SELECT	54617	INO80 complex ATPase subunit	INO80A; INOC1	15q15.1	610169	29617664	-	Homologous Recombination
162	INO80B	NM_031288.4	MANE SELECT	83444	INO80 complex subunit B	HMGA1L4; HMGIYL4; IES2; PAP-1BP; PAPA-1; PAPA1; ZNHIT4; hIes2	2p13.1	616456	31681433	-	Other
163	INO80C	NM_194281.4	MANE SELECT	125476	INO80 complex subunit C	C18orf37; IES6; hIes6	18q12.2	-	31681433	-	Other
164	INO80D	NM_017759.5	MANE SELECT	54891	INO80 complex subunit D	-	2q33.3	619207	31681433	-	Other
165	INO80E	NM_173618.3	MANE SELECT	283899	INO80 complex subunit E	CCDC95	16p11.2	-	31681433	-	Other
166	ISG15	NM_005101.4	MANE SELECT	9636	ISG15 ubiquitin like modifier	G1P2; IFI15; IMD38; IP17; UCRP; hUCRP	1p36.33	147571	31681433	-	Other
167	ISY1	NM_020701.4	MANE SELECT	57461	ISY1 splicing factor homolog	FSAP33	3q21.3	612764	31681433	-	Other
168	KAT5	NM_182710.3	MANE SELECT	10524	Lysine acetyltransferase 5	ESA1; HTATIP; HTATIP1; NEDFASB; PLIP; TIP; TIP60; ZC2HC5; cPLA2	11q13.1	601409	29617664	ebi.ac.uk/QuickGO/term/GO:0006281	Homologous Recombination
169	KNTC1	NM_014708.6	MANE SELECT	9735	Kinetochore associated 1	ROD	12q24.31	607363	27004405	-	Other
170	KPNA2	NM_002266.4	MANE SELECT	3838	Karyopherin subunit alpha 2	IPOA1; QIP2; RCH1; SRP1-alpha; SRP1alpha	17q24.2	600685	-	ebi.ac.uk/QuickGO/term/GO:0006281	Other
171	LIG1	NM_000234.3	MANE SELECT	3978	DNA ligase 1	-	19q13.33	126391	29617664; 27004405; 21051355; 30718334	ebi.ac.uk/QuickGO/term/GO:0006281	Homologous Recombination; Base Excision Repair; Nucleotide Excision Repair; Mismatch Repair
172	LIG3	NM_013975.4	MANE SELECT	3980	DNA ligase 3	LIG2; LIG3alpha	17q12	600940	29617664; 27004405; 21051355	ebi.ac.uk/QuickGO/term/GO:0006281	Base Excision Repair
173	LIG4	NM_206937.2	MANE SELECT	3981	DNA ligase 4	LIG4S	13q33.3	601837	29617664; 27004405; 21051355	ebi.ac.uk/QuickGO/term/GO:0006281	Non-homologous End Joining
174	MAD2L2	NM_006341.4	MANE SELECT	10459	Mitotic arrest deficient 2 like 2	FANCV; MAD2B; POLZ2; REV7	1p36.22	604094	29617664; 27004405	ebi.ac.uk/QuickGO/term/GO:0006281	Fanconi Anemia; Translesion Synthesis
175	MBD4	NM_001276270.2	MANE SELECT	8930	Methyl-CpG binding domain 4, DNA glycosylase	MED1	3q21.3	603574	29617664; 27004405; 21051355	ebi.ac.uk/QuickGO/term/GO:0006281	Base Excision Repair
176	MCPH1	NM_024596.5	MANE SELECT	79648	Microcephalin 1	BRIT1; MCT	8p23.1	607117	30718334	-	Other
177	MCRS1	NM_006337.5	MANE SELECT	10445	Microspherule protein 1	ICP22BP; INO80Q; MCRS2; MSP58; P78	12q13.12	609504	31681433	-	Other
178	MDC1	NM_014641.3	MANE SELECT	9656	Mediator of DNA damage checkpoint 1	NFBD1	6p21.33	607593	29617664; 27004405; 21051355; 30718334	-	Other
179	MEN1	NM_001370259.2	MANE SELECT	4221	Menin 1	MEAI; SCG2	11q13.1	613733	31681433	-	Other
180	MGME1	NM_052865.4	MANE SELECT	92667	Mitochondrial genome maintenance exonuclease 1	C20orf72; DDK1; MTDPS11; bA504H3.4	20p11.23	615076	31681433	-	Other
181	MGMT	NM_002412.5	MANE SELECT	4255	O-6-methylguanine-DNA methyltransferase	-	10q26.3	156569	29617664; 27004405; 21051355	ebi.ac.uk/QuickGO/term/GO:0006281	Direct DNA Repair
182	MLH1	NM_000249.4	MANE SELECT	4292	mutL homolog 1	COCA2; FCC2; HNPCC; HNPCC2; MMRCS1; hMLH1	3p22.2	120436	29617664; 27004405; 21051355	ebi.ac.uk/QuickGO/term/GO:0006281	Mismatch Repair
183	MLH3	NM_001040108.2	MANE SELECT	27030	mutL homolog 3	HNPCC7	14q24.3	604395	29617664; 27004405; 21051355	ebi.ac.uk/QuickGO/term/GO:0006281	Mismatch Repair
184	KMT2C	NM_170606.3	-	58508	Lysine methyltransferase 2C	HALR; MLL3; KLEFS2	7q36.1	606833	27004405	-	Other
185	MMS19	NM_022362.5	MANE SELECT	64210	MMS19 homolog, cytosolic iron-sulfur assembly component	CIAO4; MET18; MMS19L; hMMS19	10q24.1	614777	29617664; 27004405; 21051355	ebi.ac.uk/QuickGO/term/GO:0006281	Nucleotide Excision Repair
186	MNAT1	NM_002431.4	MANE SELECT	4331	MNAT1 component of CDK activating kinase	CAP35; MAT1; RNF66; TFB3	14q23.1	602659	29617664; 27004405; 21051355	ebi.ac.uk/QuickGO/term/GO:0006281	Nucleotide Excision Repair
187	MND1	NM_032117.4	MANE SELECT	84057	Meiotic nuclear divisions 1	GAJ	4q31.3	611422	30718334	-	Other
188	MORF4L1	NM_006791.4	MANE SELECT	10933	Mortality factor 4 like 1	Eaf3; FWP006; HsT17725; MEAF3; MORFRG15; MRG15; S863-6	15q25.1	607303	29617664	-	Other
189	MPG	NM_001015052.3	MANE SELECT	4350	N-methylpurine DNA glycosylase	AAG; MDG; ADPG; APNG; Mid1; anpg; PIG11; PIG16; CRA36.1	16p13.3	156565	29617664; 27004405; 21051355	ebi.ac.uk/QuickGO/term/GO:0006281	Base Excision Repair
190	MPLKIP	NM_138701.4	MANE SELECT	136647	M-phase specific PLK1 interacting protein	ABHS; TTD4; ORF20; C7orf11; TTDN1	7p14.1	609188	29617664; 27004405	-	Other
191	MRE11	NM_005591.4	MANE SELECT	4361	MRE11 homolog, double strand break repair nuclease	ATLD; HNGS1; MRE11A; MRE11B	11q21	600814	29617664; 27004405; 21051355; 30718334	ebi.ac.uk/QuickGO/term/GO:0006281	Homologous Recombination; Non-homologous End Joining
192	MRPL40	NM_003776.4	MANE SELECT	64976	Mitochondrial ribosomal protein L40	URIM; L40mt; NLVCF; MRPL22; MRP-L22; MRP-L40	22q11.21	605089	29617664	-	Other
193	MRPS12	NM_033362.4	MANE SELECT	6183	Mitochondrial ribosomal protein S12	RPS12; RPMS12; RPSM12; MPR-S12; MT-RPS12	19q13.2	603021	-	ebi.ac.uk/QuickGO/term/GO:0006281	Other
194	MSH2	NM_000251.3	MANE SELECT	4436	mutS homolog 2	FCC1; COCA1; HNPCC; LCFS2; hMSH2; HNPCC1; MMRCS2	2p21-p16.3	609309	29617664; 27004405; 21051355	ebi.ac.uk/QuickGO/term/GO:0006281	Mismatch Repair
195	MSH3	NM_002439.5	MANE SELECT	4437	mutS homolog 3	DUP; FAP4; MRP1	5q14.1	600887	29617664; 27004405; 21051355	ebi.ac.uk/QuickGO/term/GO:0006281	Mismatch Repair
196	MSH4	NM_002440.4	MANE SELECT	4438	mutS homolog 4	-	1p31.1	602105	27004405; 21051355	ebi.ac.uk/QuickGO/term/GO:0006281	Mismatch Repair
197	MSH5	NM_172166.4	MANE SELECT	4439	mutS homolog 5	G7; MUTSH5; NG23; POF13	6p21.33	603382	27004405; 21051355	ebi.ac.uk/QuickGO/term/GO:0006281	Mismatch Repair
198	MSH6	NM_000179.3	MANE SELECT	2956	mutS homolog 6	GTBP; GTMBP; HNPCC5; HSAP; MMRCS3; p160	2p16.3	600678	29617664; 27004405; 21051355	ebi.ac.uk/QuickGO/term/GO:0006281	Mismatch Repair
199	MTOR	NM_004958.4	MANE SELECT	2475	Mechanistic target of rapamycin kinase	FRAP; FRAP1; FRAP2; RAFT1; RAPT1; SKS	1p36.22	601231	31681433	ebi.ac.uk/QuickGO/term/GO:0006281	Other
200	MUS81	NM_025128.5	MANE SELECT	80198	MUS81 structure-specific endonuclease subunit	SLX3	11q13.1	606591	29617664; 27004405; 21051355; 30718334	ebi.ac.uk/QuickGO/term/GO:0006281	Homologous Recombination
201	MUTYH	NM_001048174.2	MANE SELECT	4595	mutY DNA glycosylase	MYH	1p34.1	604933	29617664; 27004405; 21051355	ebi.ac.uk/QuickGO/term/GO:0006281	Base Excision Repair
202	NABP2	NM_024068.4	MANE SELECT	79035	Nucleic acid binding protein 2	OBFC2B; SOSS-B1; SSB1; hSSB1	12q13.3	-	29617664; 27004405	-	Other
203	NBN	NM_002485.5	MANE SELECT	4683	Nibrin	AT-V1; AT-V2; ATV; NBS; NBS1; P95	8q21.3	602667	29617664; 27004405; 21051355; 30718334	ebi.ac.uk/QuickGO/term/GO:0006281	Homologous Recombination; Non-homologous End Joining
204	NEIL1	NM_024608.4	MANE SELECT	79661	Nei like DNA glycosylase 1	FPG1; NEI1; hFPG1	15q24.2	608844	29617664; 27004405; 21051355	ebi.ac.uk/QuickGO/term/GO:0006281	Base Excision Repair
205	NEIL2	NM_145043.4	MANE SELECT	252969	Nei like DNA glycosylase 2	NEH2; NEI2	8p23.1	608933	29617664; 27004405; 21051355	ebi.ac.uk/QuickGO/term/GO:0006281	Base Excision Repair
206	NEIL3	NM_018248.3	MANE SELECT	55247	Nei like DNA glycosylase 3	FGP2; FPG2; NEI3; ZGRF3; hFPG2; hNEI3	4q34.3	608934	29617664; 27004405; 21051355	ebi.ac.uk/QuickGO/term/GO:0006281	Base Excision Repair
207	NFATC2IP	NM_032815.4	-	84901	Nuclear factor of activated T cells 2 interacting protein	ESC2; NIP45; RAD60	16p11.2	614525	29617664	-	Homologous Recombination
208	NFRKB	NM_001143835.2	MANE SELECT	4798	Nuclear factor related to kappaB binding protein	INO80G	11q24.3	164013	31681433	-	Other
209	NHEJ1	NM_024782.3	MANE SELECT	79840	Non-homologous end joining factor 1	XLF	2q35	611290	29617664; 27004405; 21051355	ebi.ac.uk/QuickGO/term/GO:0006281	Non-homologous End Joining
210	NME1	NM_000269.3	MANE SELECT	4830	NME/NM23 nucleoside diphosphate kinase 1	AWD; GAAD; NB; NBS; NDKA; NDPK-A; NDPKA; NM23; NM23-H1	17q21.33	156490	-	ebi.ac.uk/QuickGO/term/GO:0006281	Other
211	NONO	NM_007363.5	MANE SELECT	4841	Non-POU domain containing octamer binding	MRXS34; NMT55; NRB54; P54; P54NRB; PPP1R114	Xq13.1	300084	31681433	ebi.ac.uk/QuickGO/term/GO:0006281	Other
212	NPLOC4	NM_017921.4	MANE SELECT	55666	NPL4 homolog, ubiquitin recognition factor	NPL4	17q25.3	606590	31681433	-	Other
213	NSD2	NM_001042424.3	MANE SELECT	7468	Nuclear receptor binding SET domain protein 2	WHS; TRX5; KMT3F; KMT3G; MMSET; WHSC1; REIIBP	4p16.3	602952	31681433	-	-
214	NSMCE1	NM_145080.4	MANE SELECT	197370	NSE1 homolog, SMC5-SMC6 complex component	NSE1	16p12.1	617263	29617664	-	Homologous Recombination
215	NSMCE2	NM_173685.4	MANE SELECT	286053	NSE2 homolog, SMC5-SMC6 complex SUMO ligase	C8orf36; MMS21; NSE2; ZMIZ7	8q24.13	617246	29617664	-	Homologous Recombination
216	NSMCE3	NM_138704.4	MANE SELECT	56160	NSE3 homolog, SMC5-SMC6 complex component	HCA4; LICS; MAGEG1; MAGEL3; NDNL2; NSE3	15q13.1	608243	29617664	-	Homologous Recombination
217	NSMCE4A	NM_017615.3	MANE SELECT	54780	NSE4 homolog A, SMC5-SMC6 complex component	C10orf86; NS4EA; NSE4A	10q26.13	612987	29617664	-	Homologous Recombination
218	NTHL1	NM_002528.7	MANE SELECT	4913	Nth like DNA glycosylase 1	FAP3; NTH1; OCTS3; hNTH1	16p13.3	602656	29617664; 27004405; 21051355	ebi.ac.uk/QuickGO/term/GO:0006281	Base Excision Repair
219	NUDT1	NM_002452.4	MANE SELECT	4521	Nudix hydrolase 1	MTH1	7p22.3	600312	29617664; 27004405	ebi.ac.uk/QuickGO/term/GO:0006281	Other
220	NUDT15	NM_018283.4	MANE SELECT	55270	Nudix hydrolase 15	MTH2; NUDT15D	13q14.2	615792	29617664	-	Other
221	NUDT18	NM_024815.4	MANE SELECT	79873	Nudix hydrolase 18	MTH3	8p21.3	615791	29617664	-	Other
222	OGG1	NM_002542.6	MANE SELECT	4968	8-oxoguanine DNA glycosylase	HMMH; HOGG1; MUTM; OGH1	3p25.3	601982	29617664; 27004405; 21051355	ebi.ac.uk/QuickGO/term/GO:0006281	Base Excision Repair
223	PALB2	NM_024675.4	MANE SELECT	79728	Partner and localizer of BRCA2	FANCN; PNCA3	16p12.2	610355	29617664; 27004405; 21051355; 30718334	-	Homologous Recombination; Fanconi Anemia
224	PARG	NM_003631.5	MANE SELECT	8505	Poly(ADP-ribose) glycohydrolase	PARG99	10q11.23	603501	29617664	-	Homologous Recombination; Non-homologous End Joining; Base Excision Repair
225	PARP1	NM_001618.4	MANE SELECT	142	Poly(ADP-ribose) polymerase 1	ADPRT; ADPRT 1; ADPRT1; ARTD1; PARP; PARP-1; PPOL; pADPRT-1	1q42.12	173870	29617664; 27004405; 21051355	ebi.ac.uk/QuickGO/term/GO:0006281	Homologous Recombination; Non-homologous End Joining; Base Excision Repair
226	PARP2	NM_001042618.2	MANE SELECT	10038	Poly(ADP-ribose) polymerase 2	ADPRT2; ADPRTL2; ADPRTL3; ARTD2; PARP-2; pADPRT-2	14q11.2	607725	29617664; 27004405; 21051355	ebi.ac.uk/QuickGO/term/GO:0006281	Homologous Recombination; Base Excision Repair
227	PARP3	NM_001003931.4	MANE SELECT	10039	Poly(ADP-ribose) polymerase 3	ADPRT3; ADPRTL2; ADPRTL3; ARTD3; IRT1; PADPRT-3	3p21.2	607726	29617664; 27004405	ebi.ac.uk/QuickGO/term/GO:0006281	Non-homologous End Joining; Base Excision Repair
228	PARP4	NM_006437.4	MANE SELECT	143	Poly(ADP-ribose) polymerase 4	ADPRTL1; ARTD4; PARP-4; PARPL; PH5P; VAULT3; VPARP; VWA5C; p193	13q12.12	607519	29617664	ebi.ac.uk/QuickGO/term/GO:0006281	Base Excision Repair
229	PARPBP	NM_017915.5	MANE SELECT	55010	PARP1 binding protein	AROM; C12orf48; PARI	12q23.2	613687	29617664	-	Homologous Recombination
230	PAXIP1	NM_007349.4	MANE SELECT	22976	PAX interacting protein 1	CAGF28; CAGF29; PACIP1; PAXIP1L; PTIP; TNRC2	7q36.2	608254	29617664; 27004405	-	Homologous Recombination
231	PCLAF	NM_014736.6	MANE SELECT	9768	PCNA clamp associated factor	L5; PAF; OEATC; PAF15; OEATC1; p15PAF; NS5ATP9; OEATC-1; p15/PAF; KIAA0101; p15(PAF)	15q22.31	610696	31681433	-	Other
232	PCNA	NM_182649.2	MANE SELECT	5111	Proliferating cell nuclear antigen	ATLD2	20p12.3	176740	29617664; 27004405; 21051355; 30718334	ebi.ac.uk/QuickGO/term/GO:0006281	Homologous Recombination; Base Excision Repair; Nucleotide Excision Repair; Mismatch Repair
233	PER1	NM_002616.3	MANE SELECT	5187	Period circadian regulator 1	PER; RIGUI; hPER	17p13.1	602260	29617664; 27004405	-	Other
234	PIAS4	NM_015897.4	MANE SELECT	51588	Protein inhibitor of activated STAT 4	PIAS-gamma; PIASY; Piasg; ZMIZ6	19p13.3	605989	31681433	-	Other
235	PLK1	NM_005030.6	MANE SELECT	5347	Polo like kinase 1	PLK; STPK13	16p12.2	602098	-	ebi.ac.uk/QuickGO/term/GO:0006281	Other
236	PLK3	NM_004073.4	MANE SELECT	1263	Polo like kinase 3	CNK; FNK; PLK-3; PRK	1p34.1	602913	29617664	-	Other
237	PLRG1	NM_002669.4	MANE SELECT	5356	Pleiotropic regulator 1	Cwc1; PRL1; PRP46; PRPF46; TANGO4	4q31.3	605961	29617664	-	Other
238	PMS1	NM_000534.5	MANE SELECT	5378	PMS1 homolog 1, mismatch repair system component	HNPCC3; MLH2; PMSL1; hPMS1	2q32.2	600258	29617664; 27004405; 21051355	ebi.ac.uk/QuickGO/term/GO:0006281	Mismatch Repair
239	PMS2	NM_000535.7	MANE SELECT	5395	PMS1 homolog 2, mismatch repair system component	MLH4; PMSL2; HNPCC4; MMRCS4; PMS2CL	7p22.1	600259	29617664; 27004405; 21051355	ebi.ac.uk/QuickGO/term/GO:0006281	Mismatch Repair
240	PNKP	NM_007254.4	MANE SELECT	11284	Polynucleotide kinase 3'-phosphatase	PNK; AOA4; MCSZ; CMT2B2; EIEE10	19q13.33	605610	29617664; 27004405; 21051355	ebi.ac.uk/QuickGO/term/GO:0006281	Non-homologous End Joining; Base Excision Repair
241	POLA1	NM_001330360.2	MANE SELECT	5422	DNA polymerase alpha 1, catalytic subunit	NSX; POLA; VEODS; p180	Xp22.11-p21.3	312040	29617664	ebi.ac.uk/QuickGO/term/GO:0006281	Other
242	POLB	NM_002690.3	MANE SELECT	5423	DNA polymerase beta	-	8p11.21	174760	29617664; 27004405; 21051355	ebi.ac.uk/QuickGO/term/GO:0006281	Non-homologous End Joining; Base Excision Repair; Translesion Synthesis
243	POLD1	NM_002691.4	MANE SELECT	5424	DNA polymerase delta 1, catalytic subunit	CDC2; CRCS10; MDPL; POLD	19q13.33	174761	29617664; 27004405; 21051355; 30718334	ebi.ac.uk/QuickGO/term/GO:0006281	Homologous Recombination; Base Excision Repair; Nucleotide Excision Repair; Mismatch Repair
244	POLD2	NM_006230.4	MANE SELECT	5425	DNA polymerase delta 2, accessory subunit	-	7p13	600815	29617664	ebi.ac.uk/QuickGO/term/GO:0006281	Homologous Recombination; Base Excision Repair; Nucleotide Excision Repair; Mismatch Repair
245	POLD3	NM_006591.3	MANE SELECT	10714	DNA polymerase delta 3, accessory subunit	P66; P68; PPP1R128	11q13.4	611415	29617664	ebi.ac.uk/QuickGO/term/GO:0006281	Homologous Recombination; Base Excision Repair; Nucleotide Excision Repair; Mismatch Repair
246	POLD4	NM_021173.5	MANE SELECT	57804	DNA polymerase delta 4, accessory subunit	POLDS; p12	11q13.2	611525	29617664	ebi.ac.uk/QuickGO/term/GO:0006281	Homologous Recombination; Base Excision Repair; Nucleotide Excision Repair; Mismatch Repair
247	POLE	NM_006231.4	MANE SELECT	5426	DNA polymerase epsilon, catalytic subunit	CRCS12; FILS; IMAGEI; POLE1	12q24.33	174762	29617664; 27004405; 21051355; 30718334	ebi.ac.uk/QuickGO/term/GO:0006281	Base Excision Repair; Mismatch Repair
248	POLE2	NM_002692.4	MANE SELECT	5427	DNA polymerase epsilon 2, accessory subunit	DPE2	14q21.3	602670	29617664	ebi.ac.uk/QuickGO/term/GO:0006281	Base Excision Repair; Mismatch Repair
249	POLE3	NM_017443.5	MANE SELECT	54107	DNA polymerase epsilon 3, accessory subunit	CHARAC17; CHRAC17; CHRAC2; YBL1; p17	9q32	607267	29617664	ebi.ac.uk/QuickGO/term/GO:0006281	Base Excision Repair; Mismatch Repair
250	POLE4	NM_019896.4	MANE SELECT	56655	DNA polymerase epsilon 4, accessory subunit	YHHQ1; p12	2p12	607269	29617664	ebi.ac.uk/QuickGO/term/GO:0006281	Base Excision Repair; Mismatch Repair
251	POLG	NM_002693.3	MANE SELECT	5428	DNA polymerase gamma, catalytic subunit	MDP1; MIRAS; MTDPS4A; MTDPS4B; PEO; POLG1; POLGA; SANDO; SCAE	15q26.1	174763	29617664; 27004405	ebi.ac.uk/QuickGO/term/GO:0006281	Other
252	POLG2	NM_007215.4	MANE SELECT	11232	DNA polymerase gamma 2, accessory subunit	HP55; MTDPS16; MTDPS16A; MTDPS16B; MTPOLB; PEOA4; POLB; POLG-BETA; POLGB	17q23.3	604983	31681433	ebi.ac.uk/QuickGO/term/GO:0006281	Other
253	POLH	NM_006502.3	MANE SELECT	5429	DNA polymerase eta	RAD30; RAD30A; XP-V; XPV	6p21.1	603968	29617664; 27004405; 21051355	ebi.ac.uk/QuickGO/term/GO:0006281	Homologous Recombination; Translesion Synthesis
254	POLI	NM_007195.3	MANE SELECT	11201	DNA polymerase iota	eta2; RAD30B; RAD3OB	18q21.2	605252	29617664; 27004405; 21051355	ebi.ac.uk/QuickGO/term/GO:0006281	Translesion Synthesis
255	POLK	NM_016218.5	-	51426	DNA polymerase kappa	DINB1; DINP; POLQ	5q13.3	605650	29617664; 27004405; 21051355	ebi.ac.uk/QuickGO/term/GO:0006281	Base Excision Repair; Translesion Synthesis
256	POLL	NM_001174084.2	MANE SELECT	27343	DNA polymerase lambda	BETAN; POLKAPPA	10q24.32	606343	29617664; 27004405; 21051355	ebi.ac.uk/QuickGO/term/GO:0006281	Non-homologous End Joining; Base Excision Repair
257	POLM	NM_013284.4	MANE SELECT	27434	DNA polymerase mu	Pol Mu; Tdt-N	7p13	606344	29617664; 27004405; 21051355	ebi.ac.uk/QuickGO/term/GO:0006281	Non-homologous End Joining; Translesion Synthesis
258	POLN	NM_181808.4	MANE SELECT	353497	DNA polymerase nu	POL4P	4p16.3	610887	29617664; 27004405; 21051355	ebi.ac.uk/QuickGO/term/GO:0006281	Translesion Synthesis
259	POLQ	NM_199420.4	MANE SELECT	10721	DNA polymerase theta	PRO0327	3q13.33	604419	29617664; 27004405; 21051355	ebi.ac.uk/QuickGO/term/GO:0006281	Homologous Recombination; Translesion Synthesis
260	POLR2A	NM_000937.5	-	5430	RNA polymerase II subunit A	NEDHIB; POLR2; POLRA; RPB1; RPBh1; RPO2; RPOL2; RpIILS; hRPB220; hsRPB1	17p13.1	180660	31681433	-	Other
261	POLR2B	NM_000938.3	MANE SELECT	5431	RNA polymerase II subunit B	POL2RB; RPB2; hRPB140	4q12	180661	31681433	-	Other
262	POLR2C	NM_032940.3	MANE SELECT	5432	RNA polymerase II subunit C	RPB3; RPB31; hRPB33; hsRPB3	16q21	180663	31681433	-	Other
263	POLR2D	NM_004805.4	MANE SELECT	5433	RNA polymerase II subunit D	HSRBP4; HSRPB4; RBP4; RPB16; RPB4	2q14.3	606017	31681433	-	Other
264	POLR2E	NM_002695.5	MANE SELECT	5434	RNA polymerase II subunit E	RPABC1; RPB5; XAP4; hRPB25; hsRPB5	19p13.3	180664	31681433	-	Other
265	POLR2F	NM_021974.5	MANE SELECT	5435	RNA polymerase II subunit F	HRBP14.4; POLRF; RPABC14.4; RPABC2; RPB14.4; RPB6; RPC15	22q13.1	604414	31681433	-	Other
266	POLR2G	NM_002696.3	MANE SELECT	5436	RNA polymerase II subunit G	RPB19; RPB7; hRPB19; hsRPB7	11q12.3	602013	31681433	-	Other
267	POLR2H	NM_001278698.2	-	5437	RNA polymerase II subunit H	RPABC3; RPB17; RPB8	3q27.1	606023	31681433	-	Other
268	POLR2I	NM_006233.5	MANE SELECT	5438	RNA polymerase II subunit I	RPB9; hRPB14.5	19q13.12	180662	31681433	-	Other
269	POLR2J	NM_006234.6	-	5439	RNA polymerase II subunit J	POLR2J1; RPB11; RPB11A; RPB11m; hRPB14	7q22.1	604150	31681433	-	Other
270	POLR2K	NM_005034.4	MANE SELECT	5440	RNA polymerase II subunit K	ABC10-alpha; RPABC4; RPB10alpha; RPB12; RPB7.0; hRPB7.0; hsRPB10a	8q22.2	606033	31681433	-	Other
271	POLR2L	NM_021128.5	MANE SELECT	5441	RNA polymerase II subunit L	RBP10; RPABC5; RPB10; RPB10beta; RPB7.6; hRPB7.6	11p15.5	601189	31681433	-	Other
272	PPIE	NM_006112.4	MANE SELECT	10450	Peptidylprolyl isomerase E	CYP-33; CYP33	1p34.2	602435	31681433	-	Other
273	PPP2R5C	NM_002719.4	-	5527	Protein phosphatase 2 regulatory subunit B'gamma	B56G; B56gamma; PR61G	14q32.31	601645	31681433	ebi.ac.uk/QuickGO/term/GO:0006281	Other
274	PPP4C	NM_002720.3	MANE SELECT	5531	Protein phosphatase 4 catalytic subunit	PP-X; PP4; PP4C; PPH3; PPP4; PPX	16p11.2	602035	29617664	-	Homologous Recombination
275	PPP4R1	NM_001042388.3	MANE SELECT	9989	Protein phosphatase 4 regulatory subunit 1	MEG1; PP4R1; PP4(Rmeg)	18p11.22	604908	29617664	-	Homologous Recombination
276	PPP4R2	NM_174907.4	MANE SELECT	151987	Protein phosphatase 4 regulatory subunit 2	PP4R2	3p13	613822	29617664	-	Homologous Recombination
277	PPP4R4	NM_058237.2	MANE SELECT	57718	Protein phosphatase 4 regulatory subunit 4	PP4R4; CFAP14; KIAA1622	14q32.12-q32.13	616790	29617664	-	Homologous Recombination
278	PPP5C	NM_006247.4	MANE SELECT	5536	Protein phosphatase 5 catalytic subunit	PP5; PPP5; PPT	19q13.32	600658	31681433	-	Other
279	PRKCG	NM_002739.5	MANE SELECT	5582	Protein kinase C gamma	PKC-gamma; PKCC; PKCG; PKCI(3); PKCgamma; SCA14	19q13.42	176980	31681433	ebi.ac.uk/QuickGO/term/GO:0006281	Other
280	PRKDC	NM_006904.7	MANE SELECT	5591	Protein kinase, DNA-activated, catalytic subunit	DNA-PKC; DNA-PKcs; DNAPK; DNAPKc; DNPK1; HYRC; HYRC1; IMD26; XRCC7; p350	8q11.21	600899	29617664; 21051355	ebi.ac.uk/QuickGO/term/GO:0006281	Non-homologous End Joining
281	PRPF19	NM_014502.5	MANE SELECT	27339	pre-mRNA processing factor 19	NMP200; PRP19; PSO4; SNEV; UBOX4; hPSO4	11q12.2	608330	29617664	-	Other
282	PSMC3IP	NM_016556.4	MANE SELECT	29893	PSMC3 interacting protein	GT198; HOP2; HUMGT198A; ODG3; TBPIP	17q21.2	608665	30718334	-	Other
283	PTEN	NM_000314.8	MANE SELECT	5728	Phosphatase and tensin homolog	10q23del; BZS; CWS1; DEC; GLM2; MHAM; MMAC1; PTEN1; PTENbeta; TEP1	14q32.12-q32.13	616790	29617664	-	Other
284	PTTG1	NM_004219.4	MANE SELECT	9232	PTTG1 regulator of sister chromatid separation, securin	EAP1; HPTTG; PTTG; TUTR1	5q33.3	604147	31681433	ebi.ac.uk/QuickGO/term/GO:0006281	Other
285	RAD1	NM_002853.4	MANE SELECT	5810	RAD1 checkpoint DNA exonuclease	REC1; HRAD1	5p13.2	603153	29617664; 27004405; 21051355; 30718334	ebi.ac.uk/QuickGO/term/GO:0006281	Other
286	RAD17	NM_133338.3	MANE SELECT	5884	RAD17 checkpoint clamp loader component	CCYC; HRAD17; R24L; RAD17SP; RAD24	5q13.2	603139	29617664; 27004405; 21051355; 30718334	ebi.ac.uk/QuickGO/term/GO:0006281	Other
287	RAD18	NM_020165.4	MANE SELECT	56852	RAD18 E3 ubiquitin protein ligase	RNF73	3p25.3	605256	29617664; 27004405; 21051355	ebi.ac.uk/QuickGO/term/GO:0006281	Translesion Synthesis
288	RAD21	NM_006265.3	MANE SELECT	5885	RAD21 cohesin complex component	CDLS4; HR21; HRAD21; MCD1; MGS; NXP1; SCC1; hHR21	8q24.11	606462	31681433	ebi.ac.uk/QuickGO/term/GO:0006281	Other
289	RAD21L1	NM_001384355.1	MANE SELECT	642636	RAD21 cohesin complex component like 1	RAD21L; dJ545L17.2	20p13	619533	31681433	-	Other
290	RAD23A	NM_005053.4	MANE SELECT	5886	RAD23 homolog A, nucleotide excision repair protein	HHR23A; HR23A	19p13.13	600061	29617664; 27004405; 21051355	ebi.ac.uk/QuickGO/term/GO:0006281	Nucleotide Excision Repair
291	RAD23B	NM_002874.5	MANE SELECT	5887	RAD23 homolog B, nucleotide excision repair protein	HHR23B; HR23B; P58	9q31.2	600062	29617664; 27004405; 21051355	ebi.ac.uk/QuickGO/term/GO:0006281	Nucleotide Excision Repair
292	RAD50	NM_005732.4	MANE SELECT	10111	RAD50 double strand break repair protein	NBSLD; RAD502; hRad50	5q31.1	604040	29617664; 27004405; 21051355; 30718334	ebi.ac.uk/QuickGO/term/GO:0006281	Homologous Recombination; Non-homologous End Joining
293	RAD51	NM_002875.5	MANE SELECT	5888	RAD51 recombinase	BRCC5; FANCR; HRAD51; HsRad51; HsT16930; MRMV2; RAD51A; RECA	15q15.1	179617	29617664; 27004405; 21051355; 30718334	ebi.ac.uk/QuickGO/term/GO:0006281	Homologous Recombination; Fanconi Anemia
294	RAD51AP1	NM_006479.5	MANE SELECT	10635	RAD51 associated protein 1	PIR51	12p13.32	603070	31681433	ebi.ac.uk/QuickGO/term/GO:0006281	Other
295	RAD51B	NM_002877.6	-	5890	RAD51 paralog B	REC2; R51H2; RAD51L1	14q24.1	602948	29617664; 27004405; 30718334	ebi.ac.uk/QuickGO/term/GO:0006281	Homologous Recombination
296	RAD51C	NM_058216.3	MANE SELECT	5889	RAD51 paralog C	BROVCA3; FANCO; R51H3; RAD51L2	17q22	602774	29617664; 27004405; 30718334	ebi.ac.uk/QuickGO/term/GO:0006281	Homologous Recombination; Fanconi Anemia
297	RAD51D	NM_002878.4	MANE SELECT	5892	RAD51 paralog D	BROVCA4; R51H3; RAD51L3; TRAD	17q12	602954	29617664; 27004405; 30718334	ebi.ac.uk/QuickGO/term/GO:0006281	Homologous Recombination
298	RAD52	NM_134424.4	MANE SELECT	5893	RAD52 homolog, DNA repair protein	-	12p13.33	600392	29617664; 27004405; 21051355; 30718334	ebi.ac.uk/QuickGO/term/GO:0006281	Homologous Recombination
299	RAD54B	NM_012415.3	MANE SELECT	25788	RAD54 homolog B	RDH54	8q22.1	604289	29617664; 27004405; 30718334	ebi.ac.uk/QuickGO/term/GO:0006281	Homologous Recombination
300	RAD54L	NM_003579.4	MANE SELECT	8438	RAD54 like	HR54; RAD54A; hHR54; hRAD54	1p34.1	603615	29617664; 27004405; 30718334	ebi.ac.uk/QuickGO/term/GO:0006281	Homologous Recombination
301	RAD54L2	NM_015106.4	MANE SELECT	23132	RAD54 like 2	ARIP4; HSPC325; SRISNF2L	3p21.2	-	30718334	-	Other
302	RAD9A	NM_004584.3	MANE SELECT	5883	RAD9 checkpoint clamp component A	RAD9	11q13.2	603761	29617664; 27004405; 21051355; 30718334	ebi.ac.uk/QuickGO/term/GO:0006281	Other
303	RAD9B	NM_001286535.2	MANE SELECT	144715	RAD9 checkpoint clamp component B	-	12q24.11	608368	29617664	ebi.ac.uk/QuickGO/term/GO:0006281	Other
304	RBBP4	NM_005610.3	MANE SELECT	5928	RB binding protein 4, chromatin remodeling factor	NURF55; RBAP48; lin-53	1p35.1	602923	29617664; 27004405; 30718334	ebi.ac.uk/QuickGO/term/GO:0006281	Homologous Recombination
305	RBBP8	NM_002894.3	MANE SELECT	5932	RB binding protein 8, endonuclease	COM1; CTIP; JWDS; RIM; SAE2; SCKL2	18q11.2	604124	29617664	ebi.ac.uk/QuickGO/term/GO:0006281	Homologous Recombination
306	RBM17	NM_032905.5	MANE SELECT	84991	RNA binding motif protein 17	SPF45	10p15.1	606935	31681433	-	Other
307	RBX1	NM_014248.4	MANE SELECT	9978	Ring-box 1	BA554C12.1; RNF75; ROC1	22q13.2	603814	29617664	-	Nucleotide Excision Repair
308	RCHY1	NM_015436.4	MANE SELECT	25898	Ring finger and CHY zinc finger domain containing 1	ARNIP; CHIMP; PIRH2; PRO1996; RNF199; ZCHY; ZNF363	4q21.1	607680	31681433	-	Other
309	RDM1	NM_145654.4	MANE SELECT	201299	RAD52 motif containing 1	RAD52B	17q12	612896	29617664; 27004405	ebi.ac.uk/QuickGO/term/GO:0006281	Homologous Recombination
310	RECQL	NM_002907.4	MANE SELECT	5965	RecQ like helicase	RECQL1; RecQ1	12p12.1	600537	29617664; 27004405; 30718334	ebi.ac.uk/QuickGO/term/GO:0006281	Homologous Recombination
311	RECQL4	NM_004260.4	MANE SELECT	9401	RecQ like helicase 4	RECQ4	8q24.3	603780	29617664; 27004405; 30718334	ebi.ac.uk/QuickGO/term/GO:0006281	Homologous Recombination
312	RECQL5	NM_004259.7	MANE SELECT	9400	RecQ like helicase 5	RECQ5	17q25.1	603781	29617664; 27004405; 30718334	ebi.ac.uk/QuickGO/term/GO:0006281	Homologous Recombination
313	REV1	NM_016316.4	MANE SELECT	51455	REV1 DNA directed polymerase	AIBP80; REV1L	2q11.2	606134	29617664; 27004405; 21051355	ebi.ac.uk/QuickGO/term/GO:0006281	Translesion Synthesis
314	REV3L	NM_001372078.1	MANE SELECT	5980	REV3 like, DNA directed polymerase zeta catalytic subunit	POLZ; REV3	6q21	602776	29617664; 27004405; 21051355	ebi.ac.uk/QuickGO/term/GO:0006281	Translesion Synthesis
315	RFC1	NM_002913.5	MANE SELECT	5981	Replication factor C subunit 1	A1; CANVAS; MHCBFB; PO-GA; RECC1; RFC; RFC140	4p14	102579	29617664; 27004405; 21051355	ebi.ac.uk/QuickGO/term/GO:0006281	Homologous Recombination; Base Excision Repair; Nucleotide Excision Repair; Mismatch Repair
316	RFC2	NM_181471.3	MANE SELECT	5982	Replication factor C subunit 2	RFC40	7q11.23	600404	29617664; 27004405; 21051355	ebi.ac.uk/QuickGO/term/GO:0006281	Homologous Recombination; Base Excision Repair; Nucleotide Excision Repair; Mismatch Repair
317	RFC3	NM_002915.4	MANE SELECT	5983	Replication factor C subunit 3	RFC38	13q13.2	600405	29617664; 27004405; 21051355	ebi.ac.uk/QuickGO/term/GO:0006281	Homologous Recombination; Base Excision Repair; Nucleotide Excision Repair; Mismatch Repair
318	RFC4	NM_002916.5	MANE SELECT	5984	Replication factor C subunit 4	RFC37	3q27.3	102577	29617664; 27004405; 21051355	ebi.ac.uk/QuickGO/term/GO:0006281	Homologous Recombination; Base Excision Repair; Nucleotide Excision Repair; Mismatch Repair
319	RFC5	NM_007370.7	MANE SELECT	5985	Replication factor C subunit 5	RFC36	12q24.23	600407	29617664; 27004405; 21051355	ebi.ac.uk/QuickGO/term/GO:0006281	Homologous Recombination; Base Excision Repair; Nucleotide Excision Repair; Mismatch Repair
320	RHNO1	NM_001252499.3	MANE SELECT	83695	RAD9-HUS1-RAD1 interacting nuclear orphan 1	C12orf32; HKMT1188; RHINO	12p13.33	614085	31681433	-	Other
321	RIF1	NM_018151.5	MANE SELECT	55183	Replication timing regulatory factor 1	-	2q23.3	608952	29617664; 27004405	ebi.ac.uk/QuickGO/term/GO:0006281	Other
322	RMI1	NM_001358291.2	MANE SELECT	80010	RecQ mediated genome instability 1	BLAP75; C9orf76; FAAP75	9q21.32	610404	29617664; 30718334	-	Homologous Recombination; Fanconi Anemia
323	RMI2	NM_152308.3	MANE SELECT	116028	RecQ mediated genome instability 2	BLAP18; C16orf75	16p13.13	612426	29617664	-	Homologous Recombination; Fanconi Anemia
324	RNASEH2A	NM_006397.3	MANE SELECT	10535	Ribonuclease H2 subunit A	AGS4; JUNB; RNASEHI; RNHIA; RNHL; THSD8	19p13.13	606034	31681433	-	Other
325	RNF111	NM_017610.8	MANE SELECT	54778	Ring finger protein 111	ARK; hRNF111	15q22.1-q22.2	605840	31681433	-	Other
326	RNF138	NM_016271.5	MANE SELECT	51444	Ring finger protein 138	HSD-4; NARF; STRIN; hNARF	18q12.1	616319	31681433	-	Other
327	RNF168	NM_152617.4	MANE SELECT	165918	Ring finger protein 168	RIDL; hRNF168	3q29	612688	29617664; 27004405; 30718334	-	Non-homologous End Joining
328	RNF169	NM_001098638.2	MANE SELECT	254225	Ring finger protein 169	-	11q13.4	618650	29617664	-	Other
329	RNF4	NM_002938.5	MANE SELECT	6047	Ring finger protein 4	RES4-26; SLX5; SNURF	4p16.3	602850	29617664; 27004405	-	Other
330	RNF8	NM_003958.4	MANE SELECT	9025	Ring finger protein 8	hRNF8	6p21.2	611685	29617664; 27004405; 30718334	-	Non-homologous End Joining
331	RNMT	NM_003799.3	MANE SELECT	8731	RNA guanine-7 methyltransferase	CMT1; CMT1c; MET; Met; RG7MT1; cm1p; hCMT1; hMet	18p11.21	603514	29617664	-	Other
332	RPA1	NM_002945.5	MANE SELECT	6117	Replication protein A1	HSSB; MST075; REPA1; RF-A; RP-A; RPA70	17p13.3	179835	29617664; 27004405; 21051355; 30718334	ebi.ac.uk/QuickGO/term/GO:0006281	Homologous Recombination; Nucleotide Excision Repair; Mismatch Repair
333	RPA2	NM_002946.5	MANE SELECT	6118	Replication protein A2	REPA2; RP-A p32; RP-A p34; RPA32	1p35.3	179836	29617664; 27004405	ebi.ac.uk/QuickGO/term/GO:0006281	Homologous Recombination; Nucleotide Excision Repair; Mismatch Repair
334	RPA3	NM_002947.5	MANE SELECT	6119	Replication protein A3	REPA3; RP-A p14	7p21.3	179837	29617664; 27004405	ebi.ac.uk/QuickGO/term/GO:0006281	Homologous Recombination; Nucleotide Excision Repair; Mismatch Repair
335	RPA4	NM_013347.4	MANE SELECT	29935	Replication protein A4	HSU24186	Xq21.33	300767	29617664; 27004405	ebi.ac.uk/QuickGO/term/GO:0006281	Homologous Recombination; Nucleotide Excision Repair; Mismatch Repair
336	RPAIN	NM_001033002.4	MANE SELECT	84268	RPA interacting protein	HRIP; RIP	17p13.2	617299	31681433	ebi.ac.uk/QuickGO/term/GO:0006281	Other
337	RPS27A	NM_002954.6	MANE SELECT	6233	Ribosomal protein S27a	CEP80; HEL112; S27A; UBA80; UBC; UBCEP1; UBCEP80	2p16.1	191343	31681433	-	Other
338	RPS27L	NM_015920.4	MANE SELECT	51065	Ribosomal protein S27 like	-	15q22.2	612055	31681433	-	Other
339	RRM1	NM_001033.5	MANE SELECT	6240	Ribonucleotide reductase regulatory subunit M1	R1; RIR1; RR1	11p15.4	180410	29617664	ebi.ac.uk/QuickGO/term/GO:0006281	Other
340	RRM2	NM_001034.4	MANE SELECT	6241	Ribonucleotide reductase regulatory subunit M2	R2; RR2; RR2M; C2orf48	2p25.1	180390	29617664	ebi.ac.uk/QuickGO/term/GO:0006281	Other
341	RRM2B	NM_015713.5	MANE SELECT	50484	Ribonucleotide reductase regulatory TP53 inducible subunit M2B	MTDPS8A; MTDPS8B; P53R2	8q22.3	604712	29617664; 27004405	ebi.ac.uk/QuickGO/term/GO:0006281	Other
342	RTEL1	NM_001283009.2	MANE SELECT	51750	Regulator of telomere elongation helicase 1	C20orf41; DKCA4; DKCB5; NHL; PFBMFT3; RTEL	20q13.33	608833	29617664; 30718334	-	Homologous Recombination
343	RUVBL1	NM_003707.3	MANE SELECT	8607	RuvB like AAA ATPase 1	ECP-54; ECP54; INO80H; NMP 238; NMP238; PONTIN; Pontin52; RVB1; TIH1; TIP49; TIP49A	3q21.3	603449	31681433	-	Other
344	RUVBL2	NM_006666.3	MANE SELECT	10856	RuvB like AAA ATPase 2	CGI-46; ECP-51; ECP51; INO80J; REPTIN; RVB2; TAP54-beta; TIH2; TIP48; TIP49B	19q13.33	604788	31681433	ebi.ac.uk/QuickGO/term/GO:0006281	Other
345	SEM1	NR_163950.1	-	7979	SEM1 26S proteasome subunit	ECD; DSS1; SHFD1; SHFM1; SHSF1; PSMD15; Shfdg1; C7orf76	7q21.3	601285	29617664; 27004405	ebi.ac.uk/QuickGO/term/GO:0006281	Homologous Recombination
346	SETMAR	NM_006515.4	-	6419	SET domain and mariner transposase fusion gene	METNASE; Mar1	3p26.1	609834	29617664; 27004405	-	Other
347	SETX	NM_015046.7	MANE SELECT	23064	Senataxin	ALS4; AOA2; SCAN2; SCAR1; Sen1; bA479K20.2	9q34.13	608465	31681433	ebi.ac.uk/QuickGO/term/GO:0006281	Other
348	SHPRH	NM_001042683.3	MANE SELECT	257218	SNF2 histone linker PHD RING helicase	RAD5; bA545I5.2	6q24.3	608048	29617664; 27004405	-	Translesion Synthesis
349	SIRT6	NM_016539.4	MANE SELECT	51548	Sirtuin 6	SIR2L6	19p13.3	606211	31681433	-	Other
350	SLX1A	NM_001014999.3	MANE SELECT	548593	SLX1 homolog A, structure-specific endonuclease subunit	GIYD1	16p11.2	615822	29617664; 27004405; 30718334	-	Homologous Recombination; Fanconi Anemia
351	SLX1B	NM_024044.4	MANE SELECT	79008	SLX1 homolog B, structure-specific endonuclease subunit	GIYD2	16p11.2	615823	29617664; 27004405	-	Homologous Recombination
352	SLX4	NM_032444.4	MANE SELECT	84464	SLX4 structure-specific endonuclease subunit	BTBD12; FANCP; MUS312	16p13.3	613278	29617664; 27004405; 30718334	-	Homologous Recombination; Fanconi Anemia
353	SMARCA1	NM_001282874.2	MANE SELECT	6594	SWI/SNF related, matrix associated, actin dependent regulator of chromatin, subfamily a, member 1	ISWI; NURF140; SNF2L; SNF2L1; SNF2LB; SNF2LT; SWI; SWI2; hSNF2L	Xq25-q26.1	300012	31681433	-	Other
354	SMARCA2	NM_003070.5	MANE SELECT	6595	SWI/SNF related, matrix associated, actin dependent regulator of chromatin, subfamily a, member 2	BAF190; BIS; BRM; NCBRS; SNF2; SNF2L2; SNF2LA; SWI2; Sth1p; hBRM; hSNF2a	9p24.3	600014	31681433	-	Other
355	SMARCA4	NM_001387283.1	MANE PLUS CLINICAL	6597	SWI/SNF related, matrix associated, actin dependent regulator of chromatin, subfamily a, member 4	BAF190; BAF190A; BRG1; CSS4; MRD16; RTPS2; SNF2; SNF2-beta; SNF2L4; SNF2LB; SWI2; hSNF2b	19p13.2	603254	29617664	ebi.ac.uk/QuickGO/term/GO:0006281	Other
356	SMARCA5	NM_003601.4	MANE SELECT	8467	SWI/SNF related, matrix associated, actin dependent regulator of chromatin, subfamily a, member 5	ISWI; SNF2H; WCRF135; hISWI; hSNF2H	4q31.21	603375	31681433	-	Other
357	SMARCAD1	NM_020159.5	MANE SELECT	56916	SWI/SNF-related, matrix-associated actin-dependent regulator of chromatin, subfamily a, containing DEAD/H box 1	ADERM; BASNS; ETL1; HEL1; HRZ	4q22.3	612761	29617664	-	Other
358	SMARCB1	NM_003073.5	MANE SELECT	6598	SWI/SNF related, matrix associated, actin dependent regulator of chromatin, subfamily b, member 1	BAF47; CSS3; INI-1; INI1; MRD15; PPP1R144; RDT; RTPS1; SNF5; SNF5L1; SWNTS1; Sfh1p; Snr1; hSNFS	22q11.23	601607	31681433	-	Other
359	SMARCC1	NM_003074.4	MANE SELECT	6599	SWI/SNF related, matrix associated, actin dependent regulator of chromatin, subfamily c, member 1	BAF155; CRACC1; Rsc8; SRG3; SWI3	3p21.31	601732	29617664	-	Other
360	SMARCC2	NM_001330288.2	MANE SELECT	6601	SWI/SNF related, matrix associated, actin dependent regulator of chromatin subfamily c member 2	BAF170; CRACC2; CSS8; Rsc8	12q13.2	601734	31681433	-	Other
361	SMARCD1	NM_003076.5	MANE SELECT	6602	SWI/SNF related, matrix associated, actin dependent regulator of chromatin, subfamily d, member 1	BAF60A; CRACD1; CSS11; Rsc6p	12q13.12	601735	31681433	-	Other
362	SMARCD2	NM_001098426.2	MANE SELECT	6603	SWI/SNF related, matrix associated, actin dependent regulator of chromatin, subfamily d, member 2	BAF60B; CRACD2; PRO2451; Rsc6p; SGD2	17q23.3	601736	31681433	-	Other
363	SMC1A	NM_006306.4	MANE SELECT	8243	Structural maintenance of chromosomes 1A	CDLS2; DEE85; DXS423E; EIEE85; SB1.8; SMC1; SMC1L1; SMC1alpha; SMCB	Xp11.22	300040	31681433	ebi.ac.uk/QuickGO/term/GO:0006281	Other
364	SMC2	NM_006444.3	MANE SELECT	10592	Structural maintenance of chromosomes 2	CAPE; CAP-E; SMC-2; SMC2L1	9q31.1	605576	-	ebi.ac.uk/QuickGO/term/GO:0006281	Other
365	SMC3	NM_005445.4	MANE SELECT	9126	Structural maintenance of chromosomes 3	BAM; BMH; CDLS3; CSPG6; HCAP; SMC3L1	10q25.2	606062	31681433	ebi.ac.uk/QuickGO/term/GO:0006281	Other
366	SMC4	NM_001002800.3	MANE SELECT	10051	Structural maintenance of chromosomes 4	CAPC; CAP-C; SMC-4; SMC4L1	3q25.33	605575	-	ebi.ac.uk/QuickGO/term/GO:0006281	Other
367	SMC5	NM_015110.4	MANE SELECT	23137	Structural maintenance of chromosomes 5	SMC5L1	9q21.12	609386	29617664	-	Homologous Recombination
368	SMC6	NM_001142286.2	MANE SELECT	79677	Structural maintenance of chromosomes 6	SMC-6; SMC6L1; hSMC6	2p24.2	609387	29617664	-	Homologous Recombination
369	SOX4	NM_003107.3	MANE SELECT	6659	SRY-box transcription factor 4	CSS10; EVI16	6p22.3	184430	29617664	ebi.ac.uk/QuickGO/term/GO:0006281	Other
370	SMUG1	NM_001243787.2	MANE SELECT	23583	Single-strand-selective monofunctional uracil-DNA glycosylase 1	FDG; UNG3; HMUDG	12q13.13	607753	29617664; 27004405; 21051355	ebi.ac.uk/QuickGO/term/GO:0006281	Base Excision Repair
371	SOD1	NM_000454.5	MANE SELECT	6647	Superoxide dismutase 1	ALS; ALS1; HEL-S-44; IPOA; SOD; STAHP; hSod1; homodimer	21q22.11	147450	-	ebi.ac.uk/QuickGO/term/GO:0006281	Other
372	SPIDR	NM_001080394.4	MANE SELECT	23514	Scaffold protein involved in DNA repair	KIAA0146	8q11.21	615384	31681433	-	Other
373	SPO11	NM_012444.3	MANE SELECT	23626	SPO11 initiator of meiotic double stranded breaks	CT35; SPATA43; TOPOVIA; TOPVIA	20q13.31	605114	29617664; 27004405; 30718334	ebi.ac.uk/QuickGO/term/GO:0006281	Homologous Recombination
374	SPRTN	NM_032018.7	MANE SELECT	83932	SprT-like N-terminal domain	C1orf124; DVC1; PRO4323; spartan	1q42.2	616086	29617664; 27004405	-	Other
375	SSRP1	NM_003146.3	MANE SELECT	6749	Structure specific recognition protein 1	FACT; FACT80; T160	11q12.1	604328	31681433	ebi.ac.uk/QuickGO/term/GO:0006281	Other
376	BHLHE40	NM_003670.3	MANE SELECT	8553	Basic helix-loop-helix family member e40	DEC1; HLHB2; BHLHB2; Clast5; SHARP2; STRA13; Stra14; SHARP-2; STRA13	3p26.1	604256	29617664; 30718334	-	Fanconi Anemia
377	SUMO1	NM_003352.8	MANE SELECT	7341	Small ubiquitin like modifier 1	DAP1; GMP1; OFC10; PIC1; SENP2; SMT3; SMT3C; SMT3H3; UBL1	2q33.1	601912	31681433	ebi.ac.uk/QuickGO/term/GO:0006281	Other
378	SUMO2	NM_006937.4	MANE SELECT	6613	Small ubiquitin like modifier 2	HSMT3; SMT3B; SMT3H2; SUMO3; Smt3A	17q25.1	603042	31681433	ebi.ac.uk/QuickGO/term/GO:0006281	Other
379	SUMO3	NM_006936.3	MANE SELECT	6612	Small ubiquitin like modifier 3	SMT3A; SMT3H1; SUMO-3; Smt3B	21q22.3	602231	31681433	ebi.ac.uk/QuickGO/term/GO:0006281	Other
380	SUPT16H	NM_007192.4	MANE SELECT	11198	SPT16 homolog, facilitates chromatin remodeling subunit	CDC68; FACTP140; NEDDFAC; SPT16; SPT16/CDC68	14q11.2	605012	31681433	ebi.ac.uk/QuickGO/term/GO:0006281	Other
381	SWI5	NM_001040011.2	-	375757	SWI5 homologous recombination repair protein	C9orf119; SAE3	9q34.11	616528	29617664	-	Other
382	SWSAP1	NM_175871.4	MANE SELECT	126074	SWIM-type zinc finger 7 associated protein 1	C19orf39; SWS1AP1; ZSWIM7AP1	19p13.2	614536	29617664	-	Homologous Recombination
383	TCEA1	NM_006756.4	MANE SELECT	6917	Transcription elongation factor A1	GTF2S; SII; TCEA; TF2S; TFIIS	8q11.23	601425	29617664	-	Nucleotide Excision Repair
384	ELOA	NM_003198.3	-	6924	Elongin A	SIII; SIII p110; TCEB3; TCEB3A	1p36.11	600786	29617664	-	Other
385	ELOB	NM_007108.4	-	6923	Elongin B	SIII; TCEB2	16p13.3	600787	29617664	-	Nucleotide Excision Repair
386	ELOC	NM_005648.4	-	6921	Elongin C	SIII; TCEB1	8q21.11	600788	29617664	-	Nucleotide Excision Repair
387	TDG	NM_003211.6	MANE SELECT	6996	Thymine DNA glycosylase	hTDG	12q23.3	601423	29617664; 27004405; 21051355	ebi.ac.uk/QuickGO/term/GO:0006281	Base Excision Repair
388	TDP1	NM_018319.4	MANE SELECT	55775	Tyrosyl-DNA phosphodiesterase 1	-	14q32.11	607198	29617664; 27004405	ebi.ac.uk/QuickGO/term/GO:0006281	Base Excision Repair
389	TDP2	NM_016614.3	MANE SELECT	51567	Tyrosyl-DNA phosphodiesterase 2	AD022; EAP2; EAPII; TTRAP; dJ30M3.3; hTDP2	6p22.3	605764	29617664; 27004405	-	Other
390	TELO2	NM_016111.4	MANE SELECT	9894	Telomere maintenance 2	CLK2; TEL2; YHFS	16p13.3	611140	29617664; 27004405	-	Fanconi Anemia
391	TERF1	NM_017489.3	MANE SELECT	7013	Telomeric repeat binding factor 1	PIN2; TRBF1; TRF; TRF1; hTRF1-AS; t-TRF1	8q21.11	600951	-	ebi.ac.uk/QuickGO/term/GO:0006281	Other
392	TERF2	NM_005652.5	MANE SELECT	7014	Telomeric repeat binding factor 2	TRBF2; TRF2	16q22.1	602027	31681433	ebi.ac.uk/QuickGO/term/GO:0006281	Other
393	TERF2IP	NM_018975.4	MANE SELECT	54386	TERF2 interacting protein	DRIP5; RAP1	16q23.1	605061	31681433	-	Other
394	TFPT	NM_013342.4	MANE SELECT	29844	TCF3 fusion partner	FB1; INO80F; amida	19q13.42	609519	31681433	-	Other
395	TIMELESS	NM_003920.5	MANE SELECT	8914	Timeless circadian regulator	TIM; TIM1; hTIM	12q13.3	603887	31681433	-	Other
396	TNP1	NM_003284.4	MANE SELECT	7141	Transition protein 1	TP1	2q35	190231	31681433	ebi.ac.uk/QuickGO/term/GO:0006281	Other
397	TOP1	NM_003286.4	MANE SELECT	7150	DNA topoisomerase I	TOPI	20q12	126420	-	ebi.ac.uk/QuickGO/term/GO:0006281	Other
398	TOP2A	NM_001067.4	MANE SELECT	7153	DNA topoisomerase II alpha	TOP2; TOP2alpha; TOPIIA; TP2A	17q21.2	126430	30718334	ebi.ac.uk/QuickGO/term/GO:0006281	Homologous Recombination; Fanconi Anemia
399	TOP3A	NM_004618.5	MANE SELECT	7156	DNA topoisomerase III alpha	MGRISCE2; PEOB5; TOP3; ZGRF7	17p11.2	601243	29617664	ebi.ac.uk/QuickGO/term/GO:0006281	Homologous Recombination; Fanconi Anemia
400	TOP3B	NM_001282112.2	MANE SELECT	8940	DNA topoisomerase III beta	TOP3B1	22q11.22	603582	29617664	ebi.ac.uk/QuickGO/term/GO:0006281	Homologous Recombination; Fanconi Anemia
401	TOPBP1	NM_007027.4	MANE SELECT	11073	DNA topoisomerase II binding protein 1	Dpb11; TOP2BP1	3q22.1	607760	29617664; 27004405; 21051355; 30718334	ebi.ac.uk/QuickGO/term/GO:0006281	Other
402	TP53	NM_000546.6	MANE SELECT	7157	Tumor protein p53	P53; BCC7; LFS1; BMFS5; TRP53	17p13.1	191170	29617664; 27004405; 21051355	ebi.ac.uk/QuickGO/term/GO:0006281	Other
403	TP53BP1	NM_001141980.3	MANE SELECT	7158	Tumor protein p53 binding protein 1	53BP1; TDRD30; p202; p53BP1	15q15.3	605230	27004405; 30718334	ebi.ac.uk/QuickGO/term/GO:0006281	Homologous Recombination; Fanconi Anemia
404	TP53I3	NM_004881.5	MANE SELECT	9540	Tumor protein p53 inducible protein 3	PIG3	2p23.3	605171	-	ebi.ac.uk/QuickGO/term/GO:0006281	Other
405	TP73	NM_005427.4	MANE SELECT	7161	Tumor protein p73	CILD47; P73	1p36.32	601990	31681433	ebi.ac.uk/QuickGO/term/GO:0006281	Other
406	TREX1	NM_033629.6	MANE SELECT	11277	Three prime repair exonuclease 1	AGS1; CRV; DRN3; HERNS; RVCLS	3p21.31	606609	29617664; 27004405	ebi.ac.uk/QuickGO/term/GO:0006281	Other
407	TREX2	NM_080701.4	MANE SELECT	11219	Three prime repair exonuclease 2	-	Xq28	300370	29617664; 27004405	ebi.ac.uk/QuickGO/term/GO:0006281	Other
408	TRIM25	NM_005082.5	MANE SELECT	7706	Tripartite motif containing 25	EFP; RNF147; Z147; ZNF147	17q22	600453	31681433	-	Other
409	TRIM28	NM_005762.3	MANE SELECT	10155	Tripartite motif containing 28	KAP1; PPP1R157; RNF96; TF1B; TIF1B	19q13.43	601742	31681433	-	Other
410	TTK	NM_003318.5	MANE SELECT	7272	TTK protein kinase	CT96; ESK; MPH1; MPS1; MPS1L1; PYT	6q14.1	604092	29617664; 27004405	-	Other
411	TYMS	NM_001071.4	MANE SELECT	7298	Thymidylate synthetase	TS; TMS; HST422	18p11.32	188350	29617664	-	Other
412	UBA1	NM_003334.4	MANE SELECT	7317	Ubiquitin like modifier activating enzyme 1	A1S9; A1S9T; A1ST; AMCX1; CFAP124; GXP1; POC20; SMAX2; UBA1A; UBE1; UBE1X; VEXAS	Xp11.3	314370	-	ebi.ac.uk/QuickGO/term/GO:0006281	Other
413	UBA52	NM_001033930.3	MANE SELECT	7311	Ubiquitin A-52 residue ribosomal protein fusion product 1	CEP52; HUBCEP52; L40; RPL40	19p13.11	191321	31681433	-	Other
414	UBA7	NM_003335.3	MANE SELECT	7318	Ubiquitin like modifier activating enzyme 7	D8; UBA1B; UBE1L; UBE2	3p21.31	191325	31681433	-	Other
415	UBB	NM_018955.4	MANE SELECT	7314	Ubiquitin B	HEL-S-50	17p11.2	191339	31681433	-	Other
416	UBC	NM_021009.7	MANE SELECT	7316	Ubiquitin C	HMG20	12q24.31	191340	31681433	-	Other
417	UBE2A	NM_003336.4	MANE SELECT	7319	Ubiquitin conjugating enzyme E2 A	HHR6A; MRXS30; MRXSN; RAD6A; UBC2	Xq24	312180	29617664; 27004405	ebi.ac.uk/QuickGO/term/GO:0006281	Other
418	UBE2B	NM_003337.4	MANE SELECT	7320	Ubiquitin conjugating enzyme E2 B	E2-17kDa; HHR6B; HR6B; RAD6B; UBC2	5q31.1	179095	29617664; 27004405	ebi.ac.uk/QuickGO/term/GO:0006281	Other
419	UBE2D3	NM_181891.3	MANE SELECT	7323	Ubiquitin conjugating enzyme E2 D3	UBC4/5; UBCH5C; E2(17)KB3	4q24	602963	31681433	ebi.ac.uk/QuickGO/term/GO:0006281	Other
420	UBE2F	NM_080678.3	MANE SELECT	140739	Ubiquitin conjugating enzyme E2 F (putative)	NCE2	2q37.3	617700	31681433	ebi.ac.uk/QuickGO/term/GO:0006281	Other
421	UBE2I	NM_003345.5	MANE SELECT	7329	Ubiquitin conjugating enzyme E2 I	C358B7.1; P18; UBC9	16p13.3	601661	31681433	ebi.ac.uk/QuickGO/term/GO:0006281	Other
422	UBE2L6	NM_004223.5	MANE SELECT	9246	Ubiquitin conjugating enzyme E2 L6	RIG-B; UBCH8	11q12.1	603890	31681433	ebi.ac.uk/QuickGO/term/GO:0006281	Other
423	UBE2N	NM_003348.4	MANE SELECT	7334	Ubiquitin conjugating enzyme E2 N	HEL-S-71; UBC13; UBCHBEN; UBC13; UbcH-ben; UbcH13	12q22	603679	29617664; 27004405	ebi.ac.uk/QuickGO/term/GO:0006281	Other
424	UBE2NL	NM_001012989.2	-	389898	Ubiquitin conjugating enzyme E2 N like (gene/pseudogene)	Li174	Xq27.3	-	31681433	-	Other
425	UBE2T	NM_014176.4	MANE SELECT	29089	Ubiquitin conjugating enzyme E2 T	FANCT; PIG50; HSPC150	1q32.1	610538	29617664	-	Other
426	UBE2U	NM_001366232.2	MANE SELECT	148581	Ubiquitin conjugating enzyme E2 U	-	1p31.3	-	31681433	-	Other
427	UBE2V1	NM_001032288.3	MANE SELECT	7335	Ubiquitin conjugating enzyme E2 V1	CIR1; CROC-1; CROC1; UBE2V; UEV-1; UEV1; UEV1A	20q13.13	602995	31681433	ebi.ac.uk/QuickGO/term/GO:0006281	Other
428	UBE2V2	NM_003350.3	MANE SELECT	7336	Ubiquitin conjugating enzyme E2 V2	DDVIT1; DDVit-1; EDAF-1; EDPF-1; EDPF1; MMS2; UEV-2; UEV2	8q11.21	603001	29617664; 27004405	ebi.ac.uk/QuickGO/term/GO:0006281	Other
429	UBE2W	NM_018299.6	MANE SELECT	55284	Ubiquitin conjugating enzyme E2 W	UBC-16; UBC16	8q21.11	614277	31681433	-	Other
430	UBE4B	NM_001105562.3	MANE SELECT	10277	Ubiquitination factor E4B	E4; HDNB1; UBOX3; UFD2; UFD2A	1p36.22	613565	31681433	-	Other
431	UFD1	NM_005659.7	MANE SELECT	7353	Ubiquitin recognition factor in ER associated degradation 1	UFD1L	22q11.21	601754	31681433	-	Other
432	UIMC1	NM_001199298.2	MANE SELECT	51720	Ubiquitin interaction motif containing 1	RAP80; X2HRIP110	5q35.2	609433	29617664	-	Homologous Recombination
433	UNG	NM_080911.3	MANE SELECT	7374	Uracil DNA glycosylase	DGU; HIGM4; HIGM5; UDG; UNG1; UNG15; UNG2	12q24.11	191525	29617664; 27004405; 21051355	ebi.ac.uk/QuickGO/term/GO:0006281	Base Excision Repair
434	UPF1	NM_002911.4	MANE SELECT	5976	UPF1 RNA helicase and ATPase	HUPF1; NORF1; RENT1; UTF; pNORF1; smg-2	19p13.11	601430	31681433	ebi.ac.uk/QuickGO/term/GO:0006281	Other
435	USP1	NM_003368.5	MANE SELECT	7398	Ubiquitin specific peptidase 1	UBP	1p31.3	603478	29617664	-	Fanconi Anemia; Translesion Synthesis
436	USP10	NM_005153.3	MANE SELECT	9100	Ubiquitin specific peptidase 10	UBPO	16q24.1	609818	31681433	-	Other
437	USP28	NM_020886.4	-	57646	Ubiquitin specific peptidase 28	-	11q23.2	610748	31681433	-	Other
438	USP3	NM_006537.4	MANE SELECT	9960	Ubiquitin specific peptidase 3	SIH003; UBP	15q22.31	604728	31681433	-	Other
439	USP43	NM_153210.5	MANE SELECT	124739	Ubiquitin specific peptidase 43	-	17p13.1	-	31681433	-	Other
440	USP45	NM_001346022.3	MANE SELECT	85015	Ubiquitin specific peptidase 45	LCA19	6q16.2	618439	31681433	-	Other
441	USP47	NM_001282659.2	MANE SELECT	55031	Ubiquitin specific peptidase 47	TRFP	11p15.3	614460	31681433	-	Other
442	USP7	NM_003470.3	MANE SELECT	7874	Ubiquitin specific peptidase 7	HAFOUS; HAUSP; TEF1	16p13.2	602519	31681433	-	Other
443	UVRAG	NM_003369.4	MANE SELECT	7405	UV radiation resistance associated	DHTX; VPS38; p63	11q13.5	602493	31681433	ebi.ac.uk/QuickGO/term/GO:0006281	Other
444	UVSSA	NM_020894.4	MANE SELECT	57654	UV stimulated scaffold protein A	KIAA1530; UVSS3	4p16.3	614632	29617664; 27004405	-	Nucleotide Excision Repair
445	VCP	NM_007126.5	MANE SELECT	7415	Valosin containing protein	CDC48; FTDALS6; TERA; p97	9p13.3	601023	31681433	ebi.ac.uk/QuickGO/term/GO:0006281	Other
446	WDR33	NM_018383.5	MANE SELECT	55339	WD repeat domain 33	NET14; WDC146	2q14.3	618082	31681433	ebi.ac.uk/QuickGO/term/GO:0006281	Other
447	WDR48	NM_020839.4	MANE SELECT	57599	WD repeat domain 48	Bun62; P80; SPG60; UAF1	3p22.2	612167	29617664	-	Fanconi Anemia; Translesion Synthesis
448	WEE1	NM_003390.4	MANE SELECT	7465	WEE1 G2 checkpoint kinase	WEE1A; WEE1hu	11p15.4	193525	29617664	-	Other
449	WRN	NM_000553.6	MANE SELECT	7486	WRN RecQ like helicase	RECQ3; RECQL2; RECQL3	8p12	277700	29617664; 27004405; 21051355; 30718334	ebi.ac.uk/QuickGO/term/GO:0006281	Homologous Recombination; Base Excision Repair
450	WRNIP1	NM_020135.3	MANE SELECT	56897	WRN helicase interacting protein 1	CFAP93; FAP93; WHIP; bA420G6.2	6p25.2	608196	31681433	ebi.ac.uk/QuickGO/term/GO:0006281	Other
451	WWP1	NM_007013.4	MANE SELECT	11059	WW domain containing E3 ubiquitin protein ligase 1	AIP5; Tiul1; hSDRP1	8q21.3	602307	31681433	-	Other
452	WWP2	NM_001270454.2	MANE SELECT	11060	WW domain containing E3 ubiquitin protein ligase 2	AIP2; WWp2-like	16q22.1	602308	31681433	-	Other
453	XAB2	NM_020196.3	MANE SELECT	56949	XPA binding protein 2	HCNP; HCRN; NTC90; SYF1	19p13.2	610850	29617664; 27004405	ebi.ac.uk/QuickGO/term/GO:0006281	Nucleotide Excision Repair
454	XPA	NM_000380.4	MANE SELECT	7507	XPA, DNA damage recognition and repair factor	XP1; XPAC	9q22.33	611153	29617664; 27004405; 21051355	ebi.ac.uk/QuickGO/term/GO:0006281	Nucleotide Excision Repair
455	XPC	NM_004628.5	MANE SELECT	7508	XPC complex subunit, DNA damage recognition and repair factor	RAD4; XP3; XPCC; p125	3p25.1	613208	29617664; 27004405; 21051355	ebi.ac.uk/QuickGO/term/GO:0006281	Nucleotide Excision Repair
456	XRCC1	NM_006297.3	MANE SELECT	7515	X-ray repair cross complementing 1	RCC; SCAR26	19q13.31	194360	29617664; 27004405; 21051355	ebi.ac.uk/QuickGO/term/GO:0006281	Base Excision Repair
457	XRCC2	NM_005431.2	MANE SELECT	7516	X-ray repair cross complementing 2	FANCU; POF17; SPGF50	7q36.1	600375	29617664; 27004405; 30718334	ebi.ac.uk/QuickGO/term/GO:0006281	Homologous Recombination; Fanconi Anemia
458	XRCC3	NM_005432.4	MANE SELECT	7517	X-ray repair cross complementing 3	CMM6	14q32.33	600675	29617664; 27004405; 30718334	ebi.ac.uk/QuickGO/term/GO:0006281	Homologous Recombination
459	XRCC4	NM_003401.5	MANE SELECT	7518	X-ray repair cross complementing 4	SSMED	5q14.2	194363	29617664; 27004405; 21051355	ebi.ac.uk/QuickGO/term/GO:0006281	Non-homologous End Joining
460	XRCC5	NM_021141.4	MANE SELECT	7520	X-ray repair cross complementing 5	KARP-1; KARP1; KU80; KUB2; Ku86; NFIV	2q35	194364	29617664; 27004405; 21051355	ebi.ac.uk/QuickGO/term/GO:0006281	Non-homologous End Joining
461	XRCC6	NM_001469.5	MANE SELECT	2547	X-ray repair cross complementing 6	CTC75; CTCBF; G22P1; KU70; ML8; TLAA	22q13.2	152690	29617664; 27004405; 21051355	ebi.ac.uk/QuickGO/term/GO:0006281	Non-homologous End Joining
462	YWHAB	NM_139323.4	MANE SELECT	7529	Tyrosine 3-monooxygenase/tryptophan 5-monooxygenase activation protein beta	GW128; HEL-S-1; HS1; KCIP-1; YWHAA	20q13.12	601289	29617664	-	Other
463	YWHAE	NM_006761.5	MANE SELECT	7531	Tyrosine 3-monooxygenase/tryptophan 5-monooxygenase activation protein epsilon	14-3-3E; HEL2; KCIP-1; MDCR; MDS	17p13.3	605066	29617664	-	Other
464	YWHAG	NM_012479.4	MANE SELECT	7532	Tyrosine 3-monooxygenase/tryptophan 5-monooxygenase activation protein gamma	14-3-3GAMMA; DEE56; EIEE56; PPP1R170	7q11.23	605356	29617664	-	Other
465	YY1	NM_003403.5	MANE SELECT	7528	YY1 transcription factor	DELTA; GADEVS; INO80S; NF-E1; UCRBP; YIN-YANG-1	14q32.2	600013	31681433	-	Other
466	ZNF830	NM_052857.4	MANE SELECT	91603	Zinc finger protein 830	CCDC16; OMCG1	17q12	-	31681433	-	Other
467	ZW10	NM_004724.4	MANE SELECT	9183	zw10 kinetochore protein	HZW10; KNTC1AP	11q23.2	603954	27004405	-	Other
468	ZSWIM7	NM_001042697.2	MANE SELECT	125150	Zinc finger SWIM-type containing 7	SWS1	17p12	614535	29617664	-	Homologous Recombination
Genes annotation available at the National Center for Biotechnology Information (NCBI) (ncbi.nlm.nih.gov/gene), the Online Mendelian Inheritance in Man (OMIM) (omim.org) and The Universal Protein Resource (UniProt) (uniprot.org) databases.
1 Other refers to biochemical or biological processes associated with DNA repair machinery.
2 Gene transcripts avilable at NCBI Reference Sequence (RefSeq) database (tark.ensembl.org/web/manelist/) or (ncbi.nlm.nih.gov).
(-) : Not applicable.

## Sheet: Table S3
Table S3. Characteristics of 15 prioritized variants identified in French Canadians with ovarian cancer as part of study phase I.
Chromosome1	Gene1		DNA repair pathway	Position1	Reference allele1	Alternative allele1	Coding change1	Amino acid change1	Genetic status of variants identified in familial FC OC cases and Manchester Scoring System (MSS)2 for BRCA1 and BRCA2 (BRCA1 MSS; BRCA2 MSS) status															Variant count per case	Prediction score for conservation and damaging in silico tools3												Prediction score for affecting splicing in silico tools3							Clinical classification4		Variant frequency in FC OC cases and controls5
		Transcript1							F1085-PT0134	F1085-PT0135	F1288-PT0158	F1606-PT0139	F1506-PT0136	F1601-PT0138	F694-PT0128	F1490-PT0047	F1528-PT0056	F1528-PT0057	F1543-PT0137	F845-PT0132	F1620-PT0100	F1650-PT0142	F439-PT0184		GERP++	PhastCons 100 way	PhyloP 100 way	REVEL	MetaLR	MetaSVM	MetaRNN	CADD	EIGEN	VEST	PROVEAN	Predicted protein damaging out of 8 in silico tools	ADA	RF	MaxEntScan	SpliceAI Delta score of acceptor gain	SpliceAI Delta score of acceptor loss	SpliceAI Delta score of donor gain	SpliceAI Delta score of donor loss	ClinVar interpretation (number of submissions)	The American College of Medical Genetics and Genomics (ACMG) guidelines	Variant frequency in FC sequencing-based controls (n=1025)	Variant frequency in FC genotyping-based controls (n=772)	Variant frequency in FC sequencing-based controls (n=4224)	Variant frequency in FC sequencing-based controls (n=5300)
									(22; 14)	(22; 14)	(32; 33)	(15; 10)	(16; 14)	(15; 16)	(30; 23)	(25; 18)	(28; 19)	(28; 19)	(18; 19)	(17; 12)	(18; 10)	(10; 10)	(14; 13)																					ClinVar interpretation (number of submissions)	The American College of Medical Genetics and Genomics (ACMG) guidelines
16	NTHL1	NM_002528.7	Base Excision Repair	2096239	G	A	c.268C>T	p.Gln90Ter	Heterozygous	Heterozygous	-	-	-	-	-	-	-	-	-	-	-	-	-	2	4.83	0	0.67	-	-	-	-	35	0.166767	0.401	-	-	-	-	-	0	0	0.18	0	Conflicting interpretations of pathogenicity​: Pathogenic (8); Uncertain significance (1)	Pathogenic	0	-	-	-
1	EXO1	NM_130398.4	Homologous Recombination; Mismatch Repair	242035333	G	T	c.1268-1G>T	-	-	-	Heterozygous	-	-	-	-	-	-	-	-	-	-	-	-	1	4.92	1	6.041	-	-	-	-	33	-	-	-	-	0.999989	0.956	-2.732	0.08	0.94	0	0	Not reported	Likely pathogenic	0.000487805	0.00303644	-	-
12	RHNO1	NM_001252499.3	Other	2997158	C	T	c.250C>T	p.Arg84Ter	-	-	Heterozygous	-	-	-	-	-	-	-	-	-	-	-	-	1	2.51	1	2.164	-	-	-	-	35	0.0111499	0.151	-	-	-	-	-	0	0	0	0	Likely benign (1)	Benign	0	-	-	-
9	FANCC	NM_000136.3	Fanconi Anemia	97887467	C	A	c.897G>T	p.Arg299Ser	-	-	-	Heterozygous	-	-	-	-	-	-	-	-	-	-	-	1	5.65	1	4.5	0.43	0.3441	-0.3935	0.885066	33	0.618764	0.734	-3.55	5	0.999939	0.998	5.629	0	0.37	0	0	Uncertain significance (2)	Likely pathogenic	0	-	-	-
17	RECQL5	NM_004259.7	Homologous Recombination	73657103	C	T	c.918G>A	p.Met306Ile	-	-	-	Heterozygous	-	-	-	-	-	-	-	-	-	-	-	1	5.6	1	7.905	0.581	0.5164	-0.1048	0.73646	24.5	0.588263	0.634	-3.37	7	-	-	-	0	0.01	0.01	0	Not reported	Uncertain significance	0	-	0	0
6	ASCC3	NM_006828.4	Direct DNA Repair	101090550	G	A	c.3808C>T	p.Arg1270Ter	-	-	-	Heterozygous	-	-	-	-	-	-	-	-	-	-	-	1	4.26	1	6.326	-	-	-	-	41	0.60498	0.4	-	-	-	-	-	0	0	0	0	Not reported	Uncertain significance	0	-	-	-
17	UBB	NM_018955.4	Other	16285790	C	A	c.569C>A	p.Pro190His	-	-	-	Heterozygous	-	-	-	-	-	-	-	-	-	-	-	1	3.83	1	7.345	0.734	0.6293	0.5194	0.898558	25.3	0.568153	0.654	-6.94	8	-	-	-	0	0	0	0	Not reported	Uncertain significance	0	-	-	-
13	ERCC5	NM_000123.4	Nucleotide Excision Repair	103520485	A	G	c.2556A>G	p.Ile852Met	-	-	-	-	Heterozygous	-	-	-	-	-	-	-	-	-	-	1	-0.708	0.997	0.502	0.65	0.493	-0.1822	0.750026	23.3	0.238371	0.865	-2.98	6	-	-	-	0	0	0	0	Not reported	Uncertain significance	0	-	-	-
11	ALKBH3	NM_139178.4	Direct DNA Repair	43940595	A	G	c.677A>G	p.Asn226Ser	-	-	-	-	Heterozygous	-	-	-	-	-	-	-	-	-	-	1	4.79	1	4.546	0.036	0.0324	-1.0944	0.00589305	22.4	0.083363	0.111	-2.01	2	-	-	-	0.4	0	0	0	Not reported	Benign	0.00195122	0.005	-	-
15	NEIL1	NM_024608.4	Base Excision Repair	75641494	G	A	c.248G>A	p.Gly83Asp	-	-	-	-	-	Heterozygous	-	-	-	-	-	-	-	-	-	1	5.4	1	9.145	0.86	0.8091	0.8647	0.0455392	27.3	0.878989	0.943	-5.33	7	-	-	-	0.03	0	0	0	Not reported	Likely benign	0	0.00202224	0.00203593	0.00105203
9	SMARCA2	NM_003070.5	Other	2104142	C	T	c.3265C>T	p.Arg1089Trp	-	-	-	-	-	-	Heterozygous	-	-	-	-	-	-	-	-	1	5.68	1	7.905	0.889	0.7688	0.7806	0.896017	33	0.956667	0.897	-7.3	8	-	-	-	0	0	0	0	Uncertain significance (1)	Uncertain significance	0	-	-	-
10	DNA2	NM_001080449.3	Homologous Recombination	70209888	G	A	c.836C>T	p.Thr279Ile	-	-	-	-	-	-	Heterozygous	-	-	-	-	-	-	-	-	1	5.27	1	9.211	0.862	0.9402	1.0866	0.956151	27.5	0.911586	0.84	-5.52	8	-	-	-	0	0	0	0	Not reported	Uncertain significance	0.000487805	-	-	-
7	KMT2C	NM_170606.3	Other	151878029	G	A	c.6916C>T	p.Pro2306Ser	-	-	-	-	-	-	-	Heterozygous	-	-	-	-	-	-	-	1	5.26	1	9.668	0.486	0.728	0.5438	0.834572	24.2	0.654836	0.746	-4.73	7	-	-	-	0	0	0	0	Not reported	Uncertain significance	0	-	-	-
18	RBBP8	NM_002894.3	Homologous Recombination	20576338	T	G	c.1941T>G	p.Asp647Glu	-	-	-	-	-	-	-	-	Heterozygous	-	-	-	-	-	-	1	6.0199	0.403	0.501	0.035	0.0724	-0.9847	0.0791012	16.31	-0.461389	0.181	-1.21	0	0.00846467	0.072	1.59	0.66	0	0	0	Not reported	Uncertain significance	0.000487805	-	-	-
X	ATRX	NM_000489.6	Other	76907780	TCC	-	c.4377_4379del	p.Glu1464del	-	-	-	-	-	-	-	-	-	Heterozygous	-	-	-	-	-	1	1.1079	0.975	2.161	-	-	-	-	-	-	-	-	-	-	-	-	-	-	-	-	Benign/Likely benign​ (10)	Benign	0.000487805	-	-	-
Variants sorted per ovarian cancer (OC) case, and selected candidates bolded.
1 Transcripts based on the National Center for Biotechnology Information (NCBI) - Reference Sequence (RefSeq) database (tark.ensembl.org/web/manelist/) and Human genome reference (GRCh37/hg19) used for alignment for further variant calling and annotation.
2 The probability of each familial OC case being a carrier of a pathogenic variant in BRCA1 or BRCA2 by applying Manchester Scoring System (MSS) (Evans et al., 2004, 2005, 2017).
3 Prediction scores for conservation, damaging and splicing in silico tools (see Figure 1).
4 Variant clinical classifications by ClinVar database (ncbi.nlm.nih.gov/clinvar/) and American College of Medical Genetics (ACMG) guidelines (ACMG classification [Richards et al., 2015; Nykamp et al., 2017]); Database last accessed March 2022.
5 Variant frequencies in French Canadian (FC) OC cases and controls (Alenezi et al., 2022a, 2022b).
* Same cases ascertained independently to phase I study group.
FC: French Canadian; OC: Ovarian cancer; (-): Not identified/applicable.
[truncated: 2 more columns]

## Sheet: Table S4
Table S4. Frequencies of candidate variants identified in French Canadians with ovarian cancer as part of phase I in different cancer-free populations in the Genome Aggregation Database.
Non-cancer population	Variant allele count	Total allele count	Homozygote count	Variant allele frequency
	NTHL1 c.244C>T
African/African American	8	23596	0	0.000339
Ashkenazi Jewish	4	9860	0	0.0004057
East Asian	0	19252	0	0
European (Finnish)	89	25074	0	0.003549
European (non-Finnish)	235	118138	0	0.001989
Latino/Admixed American	25	35102	0	0.0007122
Other	18	6708	0	0.002683
South Asian	6	30526	0	0.0001966
XX	179	121582	0	0.001472
XY	206	146674	0	0.001404
Total	385	268256	0	0.001435
	FANCC c.897G>T
African/African American	0	14900	0	0
Ashkenazi Jewish	0	9572	0	0
East Asian	0	17692	0	0
European (Finnish)	0	21632	0	0
European (non-Finnish)	1	102750	0	9.732e-06
Latino/Admixed American	0	34252	0	0
Other	0	5620	0	0
South Asian	0	30526	0	0
XX	0	107694	0	0
XY	1	129250	0	7.737e-06
Total	1	236944	0	4.22e-06
	ERCC5 c.2556A>G
African/African American	0	14894	0	0
Ashkenazi Jewish	0	9572	0	0
East Asian	0	17688	0	0
European (Finnish)	0	21632	0	0
European (non-Finnish)	1	102714	0	9.736e-06
Latino/Admixed American	0	34236	0	0
Other	1	5612	0	0.0001782
South Asian	0	30510	0	0
XX	2	107644	0	1.858e-05
XY	0	129214	0	0
Total	2	236858	0	8.444e-06
	NEIL1 c.248G>A
African/African American	0	23408	0	0
Ashkenazi Jewish	93	9834	0	0.009457
East Asian	0	19166	0	0
European (Finnish)	3	21906	0	0.0001369
European (non-Finnish)	140	117290	0	0.001194
Latino/Admixed American	54	35056	0	0.00154
Other	15	6672	0	0.002248
South Asian	0	30486	0	0
XX	150	118982	0	0.001261
XY	155	144836	0	0.00107
Total	305	263818	0	0.001156
Variants frequencies available at the Genome Aggregation Database (gnomAD) v2.1.1 (gnomad.broadinstitute.org).

## Sheet: Table S5
Table S5. Characteristics of epidemiological risk factors in cancer-free genotyping-based French Canadian controls for NTHL1 and NEIL1 candidate variants.
Epidemiological risk factors	Number of cancer-free controls (%)	Number of NTHL1 c.244C>T carriers	Number of NEIL1 c.248G>A carriers
	8493	14	14
<50 years	2810 (33)	3	2
≥50<60 years	3408 (40)	5	5
≥60 years	2275 (27)	6	7
Females	4625 (54.5)	9	8
Oral contraceptive use	4163 (49)	8	7
Ovary ablation (one or both) or tubal ligation	318 (3.7)	1 (1)	1 (1)
No information regarding breast feeding, smoking, alcohol consumption or being overweight or obese.

## Sheet: Table S6
Table S6. All candidate variants identified in ERCC5, EXO1, FANCC, NEIL1 and NTHL1 in ovarian cancer cases in phase III and IV of this study.
Case ID (family ID)	Gene1	Gene transcript1	Chromosome1	Position1	Reference allele1	Alternative allele1	Coding change1	Amino acid change1	Exon or Intron1	Study phase	Population ethnicity	Study group	Clinical classification2		Prediction score for affecting splicing in silico tools3							Prediction score for conservation and damaging in silico tools4												Population-based allele frequencies5
													ClinVar interpretation (number of submissions)	The American College of Medical Genetics and Genomics (ACMG) guidelines	MaxEntScan	ADA	RF	SpliceAI Delta score of acceptor gain	SpliceAI Delta score of acceptor loss	SpliceAI Delta score of donor gain	SpliceAI Delta score of donor loss	GERP++	PhastCons 100 way	PhyloP 100 way	REVEL	MetaLR	MetaSVM	MetaRNN	CADD	EIGEN	VEST	PROVEAN	Predicted protein damaging out of 8 in silico tools	Alternative allele in all non-cancer populations	Alternative allele in all populations	Alternative allele in African/African American population	Alternative allele in Latino/Admixed American population	Alternative allele in Ashkenazi Jewish population	Alternative allele in East Asian population	Alternative allele in Finnish European population	Alternative allele in Non-Finnish European population	Alternative allele in South Asian population	Alternative allele in other populations	Number of alternative (heterozygous) alleles	Number of alternative (homozygous) alleles	Total number of alleles
PT0267	ERCC5	NM_000123.4	13	103514851	-	G	c.1351dup	p.Val451GlyfsTer12	Exon 8	Phase IV	Varies	TCGA OC cases	Not reported	Likely pathogenic	-	-	-	0	0	0	0	5.4467	0	0.057	-	-	-	-	-	-	-	-	-	-	-	-	-	-	-	-	-	-	-	-	-	-
PT0205	ERCC5	NM_000123.4	13	103524637	T	C	c.2768T>C	p.Leu923Pro	Exon 13	Phase IV	Australian	AUS OC cases	Not reported	Uncertain significance​	-	-	-	0	0	0	0	5.69	1	7.98	0.743	0.5122	0.1912	0.944353	25.7	0.698184	0.958	-5.27	8	4.845e-05	4.772e-05	6.152e-05	0.0001445	0	0	0	3.516e-05	0	0.0003257	14	0	282860
PT0206	EXO1	NM_130398.4	1	242013852	G	A	c.125G>A	p.Cys42Tyr	Exon 4	Phase IV	Australian	AUS OC cases	Not reported	Uncertain significance​	-	-	-	0	0	0	0	5.24	1	9.48	0.658	0.3459	-0.2709	0.919959	28.4	0.919097	0.912	-9.84	6	7.455e-06	3.977e-06	0	0	0	0	0	8.791e-06	0	0	2	0	282804
PT01586	EXO1	NM_130398.4	1	242035333	G	T	c.1268-1G>T	-	Intron 11	Phase III6	FC	Sporadic early-onset OC cases	Not reported	Likely pathogenic	-2.732	0.999989	0.956	0.08	0.94	0	0	5.8299	1	6.041	-	-	-	-	-	0.8679	-	-	-	-	-	-	-	-	-	-	-	-	-	-	-	-
PT0263	EXO1	NM_130398.4	1	242045260	C	T	c.2152C>T	p.Gln718Ter	Exon 14	Phase IV	Varies	TCGA OC cases	Not reported	Likely pathogenic	8.064	0.9999	0.944	0	0	0	0	3.84	0.577	0.033	-	-	-	-	36	-0.092	-	-	-	0.0003295	0.000316	0	0	0	0	0.002833	0.0001243	0	0.0002788	89	0	281612
PT0264	EXO1	NM_130398.4	1	242048615	G	C	c.2212-1G>C	-	Intron 14	Phase IV	Varies	TCGA OC cases	Conflicting interpretations of pathogenicity​: Uncertain significance (1); Likely benign (1)	Pathogenic	-	-	-	0.31	0.99	0	0	4.94	7.83	1	-	-	-	-	24.2	0.922	-	-	-	0.001622	0.00164	0.0006029	0.002035	0.0004844	0	0.0003986	0.002616	0.0003271	0.001948	462	2	281734
PT0273	FANCC	NM_000136.3	9	97934315	T	A	c.456+4A>T	-	Intron 5	Phase IV	Varies	TCGA OC cases	Pathogenic (20)	Pathogenic	7.798	0.999712	0.956	0	0	0.48	0.89	5.34	1	4.511	-	-	-	-	-	-	-	-	-	0.0002692	0.0002696	0	2.828e-05	0.00618	0	0	6.989e-05	0	0.0002786	76	0	281922
PT0274	FANCC	NM_000136.3	9	97934315	T	A	c.456+4A>T	-	Intron 5	Phase IV	Varies	TCGA OC cases	Pathogenic (20)	Pathogenic	7.798	0.999712	0.956	0	0	0.48	0.89	5.34	1	4.511	-	-	-	-	-	-	-	-	-	0.0002692	0.0002696	0	2.828e-05	0.00618	0	0	6.989e-05	0	0.0002786	76	0	281922
PT0162	FANCC	NM_000136.3	9	97887467	C	G	c.897G>T	p.Arg299Ser	Exon 10	Phase III	FC	Additional OC cases	Uncertain significance (2)	Likely pathogenic	5.629	0.9998	0.99	0	0.15	0	0	5.65	1	4.5	0.43	0.3441	-0.3935	0.8899	25.2	0.618764	0.943	-3.55	5	4.22041e-06	3.97659e-06	0	0	0	0	0	8.79075e-06	0	0	1	0	251472
PT0265	FANCC	NM_000136.3	9	97864072	T	C	c.1594A>G	p.Arg532Gly	Exon 15	Phase IV	Varies	TCGA OC cases	Likely benign​ (1)	Uncertain significance​	-	-	-	0	0	0	0	4.76	2.481	1	0.651	0.398	-0.191	0.93018	29.8	0.531	0.84	-4.51	6	0	3.977e-06	0	0	0	0	0	8.794e-06	0	0	1	0	251418
PT0207	NEIL1	NM_024608.4	15	75641315	-	GGCA	c.68_69ins	p.Phe23LeufsTer16	Exon 2	Phase IV	Australian	AUS OC cases	Not reported	Likely pathogenic	-	-	-	0	0	0	0	5.4	1	7.078	-	-	-	-	-	-	-	-	-	0.0009378	-	-	-	-	-	-	-	-	-	268	0	281866
PT0275	NEIL1	NM_024608.4	15	75641405	C	T	c.159C>T	p.Gly53Gly	Exon 2	Phase IV	Varies	TCGA OC cases	Not reported	Likely benign	-	-	-	0	0	0.95	0	5.4	1	2.266	-	-	-	-	-	-	-	-	-	4.236e-06	3.997e-06	6.19e-05	0	0	0	0	0	0	0	1	0	250174
PT0174	NEIL1	NM_024608.4	15	75641494	G	A	c.248G>A	p.Gly83Asp	Exon 2	Phase III	FC	Additional OC cases	Not reported	Likely benign	-	-	-	0	0	0	0	5.4	1	9.145	0.86	0.8091	0.8647	0.04554	27.2	0.973013	0.943	-5.5	7	0.00122613	0.00121823	0	0.00153543	0.00967099	0	0.0001084	0.00119306	0	0.00229961	300	0	246258
PT01756	NEIL1	NM_024608.4	15	75641494	G	A	c.248G>A	p.Gly83Asp	Exon 2	Phase III6	FC	Additional OC cases	Not reported	Likely benign	-	-	-	0	0	0	0	5.4	1	9.145	0.86	0.8091	0.8647	0.04554	27.2	0.973013	0.943	-5.5	7	0.00122613	0.00121823	0	0.00153543	0.00967099	0	0.0001084	0.00119306	0	0.00229961	300	0	246258
PT01756	NEIL1	NM_024608.4	15	75641494	G	A	c.248G>A	p.Gly83Asp	Exon 2	Phase III6	FC	Sporadic early-onset OC cases	Not reported	Likely benign	-	-	-	0	0	0	0	5.4	1	8.993	0.86	0.8091	0.8647	0.04554	25.6	0.8789	0.943	-5.5	7	0.00122613	0.00121823	0	0.00153543	0.00967099	0	0.0001084	0.00119306	0	0.00229961	300	0	246258
PT0270	NEIL1	NM_024608.4	15	75641494	G	A	c.248G>A	p.Gly83Asp	Exon 2	Phase IV	Varies	TCGA OC cases	Not reported	Likely benign	-	-	-	0	0	0	0	5.4	1	9.145	0.86	0.8091	0.8647	0.04554	27.2	0.973013	0.943	-5.5	7	0.00122613	0.00121823	0	0.00153543	0.00967099	0	0.0001084	0.00119306	0	0.00229961	300	0	246258
PT0314	NEIL1	NM_024608.4	15	75641494	G	A	c.248G>A	p.Gly83Asp	Exon 2	Phase IV	Australian	AUS OC cases	Not reported	Likely benign	-	-	-	0	0	0	0	5.4	1	9.145	0.86	0.8091	0.8647	0.04554	27.2	0.973013	0.943	-5.5	7	0.00122613	0.00121823	0	0.00153543	0.00967099	0	0.0001084	0.00119306	0	0.00229961	300	0	246258
PT0268	NEIL1	NM_024608.4	15	75644674	C	-	c.570del	p.Phe191LeufsTer20	Exon 4	Phase IV	Varies	TCGA OC cases	Not reported	Likely pathogenic	-	-	-	0.29	0	0.19	0	5.69	1	0.908	-	-	-	-	-	-	-	-	-	-	-	-	-	-	-	-	-	-	-	-	-	-
PT0176	NEIL1	NM_024608.4	15	75644679	C	A	c.569C>A	p.Pro190His	Exon 4	Phase III	FC	Sporadic early-onset OC cases	Not reported	Uncertain significance​	-	-	-	0	0	0	0	5.69	1	6.184	0.54	0.5534	0.4625	0.9049	24.2	0.8469	0.882	-6.38	8	4.22426e-05	4.37902e-05	0	5.78235e-05	0	0.000163114	0	4.40288e-05	3.26627e-05	0	11	0	251198
PT0208	NEIL1	NM_024608.4	15	75644679	C	T	c.569C>T	p.Pro190Leu	Exon 4	Phase IV	Australian	AUS OC cases	Not reported	Uncertain significance​	-	-	-	0.01	0	0	0	5.69	0.986	4.666	0.504	0.5528	0.4523	0.882077	24.5	0.973768	0.798	-9.1	8	4.647e-05	4.777e-05	0	0.0001156	0	0	0	4.403e-05	6.533e-05	0.000163	12	0	251198
PT0269	NEIL1	NM_024608.4	15	75646094	G	-	c.735del	p.Ser246GlnfsTer23	Exon 6	Phase IV	Varies	TCGA OC cases	Not reported	Likely pathogenic	-	-	-	0	0	0	0	5.3	1	5.425	-	-	-	-	-	-	-	-	-	-	-	-	-	-	-	-	-	-	-	-	-	-
PT0160	NTHL1	NM_002528.7	16	2096239	G	A	c.244C>T	p.Gln82Ter	Exon 2	Phase III	FC	Additional OC cases	Conflicting interpretations of pathogenicity​: Pathogenic (7); Uncertain significance (1)	Pathogenic	-	-	-	0	0	0	0	4.83	0	0.67	-	-	-	-	35	0.412928	0.401	-	-	0.00143101	0.00141113	0.00018498	0.000722878	0.000397772	0	0.00374618	0.00198668	0.000195976	0.00163185	354	0	250862
PT0209	NTHL1	NM_002528.7	16	2096239	G	A	c.244C>T	p.Gln82Ter	Exon 2	Phase IV	Australian	AUS OC cases	Conflicting interpretations of pathogenicity​: Pathogenic (7); Uncertain significance (1)	Pathogenic	-	-	-	0	0	0	0	4.83	0	0.67	-	-	-	-	35	0.412928	0.401	-	-	0.00143101	0.00141113	0.00018498	0.000722878	0.000397772	0	0.00374618	0.00198668	0.000195976	0.00163185	354	0	250862
PT0210	NTHL1	NM_002528.7	16	2096239	G	A	c.244C>T	p.Gln82Ter	Exon 2	Phase IV	Australian	AUS OC cases	Conflicting interpretations of pathogenicity​: Pathogenic (7); Uncertain significance (1)	Pathogenic	-	-	-	0	0	0	0	4.83	0	0.67	-	-	-	-	35	0.412928	0.401	-	-	0.00143101	0.00141113	0.00018498	0.000722878	0.000397772	0	0.00374618	0.00198668	0.000195976	0.00163185	354	0	250862
PT0211	NTHL1	NM_002528.7	16	2096239	G	A	c.244C>T	p.Gln82Ter	Exon 2	Phase IV	Australian	AUS OC cases	Conflicting interpretations of pathogenicity​: Pathogenic (7); Uncertain significance (1)	Pathogenic	-	-	-	0	0	0	0	4.83	0	0.67	-	-	-	-	35	0.412928	0.401	-	-	0.00143101	0.00141113	0.00018498	0.000722878	0.000397772	0	0.00374618	0.00198668	0.000195976	0.00163185	354	0	250862
PT0261	NTHL1	NM_002528.7	16	2096239	G	A	c.244C>T	p.Gln82Ter	Exon 2	Phase IV	Varies	TCGA OC cases	Conflicting interpretations of pathogenicity​: Pathogenic (7); Uncertain significance (1)	Pathogenic	-	-	-	0	0	0	0	4.83	0	0.67	-	-	-	-	35	0.412928	0.401	-	-	0.00143101	0.00141113	0.00018498	0.000722878	0.000397772	0	0.00374618	0.00198668	0.000195976	0.00163185	354	0	250862
PT0262	NTHL1	NM_002528.7	16	2096239	G	A	c.244C>T	p.Gln82Ter	Exon 2	Phase IV	Varies	TCGA OC cases	Conflicting interpretations of pathogenicity​: Pathogenic (7); Uncertain significance (1)	Pathogenic	-	-	-	0	0	0	0	4.83	0	0.67	-	-	-	-	35	0.412928	0.401	-	-	0.00143101	0.00141113	0.00018498	0.000722878	0.000397772	0	0.00374618	0.00198668	0.000195976	0.00163185	354	0	250862
PT0214	NTHL1	NM_002528.7	16	2096209	G	A	c.274C>T	p.Arg92Cys	Exon 2	Phase IV	Australian	AUS OC cases	Conflicting interpretations of pathogenicity​: Uncertain significance (4); Likely benign (2)	Uncertain significance​	-	-	-	0	0	0	0	4.83	1	5.67	0.744	0.7971	0.7269	0.379651	23.2	0.224777	0.841	-6.74	7	0.0009169	0.0009165	0.0003081	0.0005783	0.002984	0	4.621e-05	0.001262	0.0008492	0.0008149	256	0	282330
PT0215	NTHL1	NM_002528.7	16	2096209	G	A	c.274C>T	p.Arg92Cys	Exon 2	Phase IV	Australian	AUS OC cases	Conflicting interpretations of pathogenicity​: Uncertain significance (4); Likely benign (2)	Uncertain significance​	-	-	-	0	0	0	0	4.83	1	5.67	0.744	0.7971	0.7269	0.379651	23.2	0.224777	0.841	-6.74	7	0.0009169	0.0009165	0.0003081	0.0005783	0.002984	0	4.621e-05	0.001262	0.0008492	0.0008149	256	0	282330
PT0216	NTHL1	NM_002528.7	16	2096209	G	A	c.274C>T	p.Arg92Cys	Exon 2	Phase IV	Australian	AUS OC cases	Conflicting interpretations of pathogenicity​: Uncertain significance (4); Likely benign (2)	Uncertain significance​	-	-	-	0	0	0	0	4.83	1	5.67	0.744	0.7971	0.7269	0.379651	23.2	0.224777	0.841	-6.74	7	0.0009169	0.0009165	0.0003081	0.0005783	0.002984	0	4.621e-05	0.001262	0.0008492	0.0008149	256	0	282330
PT0213	NTHL1	NM_002528.7	16	2096134	G	A	c.349C>T	p.Pro117Ser	Exon 2	Phase IV	Australian	AUS OC cases	Uncertain significance​ (3)	Uncertain significance​	-	-	-	0	0	0	0	5.37	1	5.654	0.627	0.788	0.7431	0.682925	23.7	0.571701	0.511	-6.34	8	7.098e-05	6.79e-05	6.161e-05	0	0	0	0	0.0001418	0	0	20	0	281748
PT0204	NTHL1	NM_002528.7	16	2094653	A	G	c.503T>C	p.Ile168Thr	Exon 3	Phase IV	Anglo-Saxon	MIX OC cases	Conflicting interpretations of pathogenicity​: Uncertain significance (3); Likely benign (5)	Uncertain significance​	-	-	-	0	0	0	0	5.44	1	8.552	0.8759	0.9452	1.0989	0.1215	27.1	0.8745	0.979	-4.94	7	0.00194337	0.00192692	0.000249128	0.00306837	0.00560448	5.45613e-05	0.000435161	0.00232114	0.000751732	0.00263505	472	1	245988
PT0315	NTHL1	NM_002528.7	16	2094653	A	G	c.503T>C	p.Ile168Thr	Exon 3	Phase IV	Australian	AUS OC cases	Conflicting interpretations of pathogenicity​: Uncertain significance (3); Likely benign (5)	Uncertain significance​	-	-	-	0	0	0	0	5.44	1	8.552	0.8759	0.9452	1.0989	0.1215	27.1	0.8745	0.979	-4.94	7	0.00194337	0.00192692	0.000249128	0.00306837	0.00560448	5.45613e-05	0.000435161	0.00232114	0.000751732	0.00263505	472	1	245988
PT0316	NTHL1	NM_002528.7	16	2094653	A	G	c.503T>C	p.Ile168Thr	Exon 3	Phase IV	Australian	AUS OC cases	Conflicting interpretations of pathogenicity​: Uncertain significance (3); Likely benign (5)	Uncertain significance​	-	-	-	0	0	0	0	5.44	1	8.552	0.8759	0.9452	1.0989	0.1215	27.1	0.8745	0.979	-4.94	7	0.00194337	0.00192692	0.000249128	0.00306837	0.00560448	5.45613e-05	0.000435161	0.00232114	0.000751732	0.00263505	472	1	245988
PT0317	NTHL1	NM_002528.7	16	2094653	A	G	c.503T>C	p.Ile168Thr	Exon 3	Phase IV	Australian	AUS OC cases	Conflicting interpretations of pathogenicity​: Uncertain significance (3); Likely benign (5)	Uncertain significance​	-	-	-	0	0	0	0	5.44	1	8.552	0.8759	0.9452	1.0989	0.1215	27.1	0.8745	0.979	-4.94	7	0.00194337	0.00192692	0.000249128	0.00306837	0.00560448	5.45613e-05	0.000435161	0.00232114	0.000751732	0.00263505	472	1	245988
PT0214	NTHL1	NM_002528.7	16	2093573	C	T	c.680G>A	p.Gly227Asp	Exon 4	Phase IV	Australian	AUS OC cases	Uncertain significance​ (5)	Uncertain significance​	-	-	-	0	0	0	0	5.33	1	5.445	0.889	0.879	1.03	0.976035	24.2	0.883412	0.983	-7	8	4.301e-06	4.073e-06	0	0	0	0	0	0	0	0.000165	1	0	245492
PT0212	NTHL1	NM_002528.7	16	2090005	G	A	c.835C>T	p.Gln279Ter	Exon 6	Phase IV	Australian	AUS OC cases	Conflicting interpretations of pathogenicity​: Likely pathogenic (2); Uncertain significance (1)	Likely pathogenic	-	-	-	0	0	0	0	3.92	1	8.712	-	-	-	-	43	0.965595	0.776	-	-	0.000162	0.0001778	0.0007493	0.0001448	0	0	0	0.0002151	3.269e-05	0.0003288	47	0	278770
Identical candidate variant identified in FC (French Canadian) cases with ovarian cancer (OC) bolded.
1 Transcripts based on the NCBI Reference Sequence (RefSeq) database (tark.ensembl.org/web/manelist/) and Human genome reference (GRCh37/hg19) used for alignment for further variant calling and annotation.
2 Variant clinical classifications by ClinVar database (ncbi.nlm.nih.gov/clinvar/) and American College of Medical Genetics (ACMG) guidelines; Database last accessed March 2022.
3 Prediction scores by splicing in silico tools.
4 Prediction scores by conservation and damaging in silico tools (see Figure 1).
5 Population-based allele frequencies from The Genome Aggregation Database (gnomAD) v2.1.1 (gnomad.broadinstitute.org).
6 Same case ascertained independently to phase I and II study group.
AUS: Australian cases; FC: French Canadian; MIX: Mixed ethnicity; OC: Ovarian cancer; TCGA: The Cancer Genome Atlas; (-): Not identified/applicable.

## Sheet: Table S7
Table S7. Loss of heterozygosity analyses of tumour DNA from ovarian cancer carriers by Sanger sequencing.
Carrier ID	Gene	Gene transcript1	Coding change	Protein change	Germline status	Cancer type	Laterality of disease	LOH analyses of available DNA from fresh frozen tumour			LOH analyses of available DNA from formalin-fixed paraffin-embedded tumour
								Right ovary or breast	Left ovary or breast	Laterality unknown or alternative tissue	Right ovary or breast	Left ovary or breast
PT01342	NTHL1	NM_002528.7	c.244C>T	p.Gln82Ter	Heterozygous	Ovarian	Bilateral	-	Heterozygous	-	-	-
PT01352	NTHL1	NM_002528.7	c.244C>T	p.Gln82Ter	Heterozygous	Ovarian	Bilateral	-	-	Heterozygous in the cultured cells	-	-
PT0159	NTHL1	NM_002528.7	c.244C>T	p.Gln82Ter	Heterozygous	Ovarian	Bilateral	-	-	Heterozygous in the omentum	Partial loss of the wild-type allele	Partial loss of the wild-type allele
PT0160	NTHL1	NM_002528.7	c.244C>T	p.Gln82Ter	Heterozygous	Ovarian	Bilateral	-	-	Partial loss of the wild-type allele in the ovary	Complete loss of the wild-type allele	Complete loss of the wild-type allele
PT0161	NTHL1	NM_002528.7	c.244C>T	p.Gln82Ter	Heterozygous	Breast	Unilateral (Left)	-	-	-	-	-
PT0158	EXO1	NM_130398.4	c.1268-1G>T	-	Heterozygous	Ovarian	Unilateral (Left)	-	Complete retention of the wild-type allele	-	-	-
PT0179	EXO1	NM_130398.4	c.1268-1G>T	-	Heterozygous	Breast	-	-	-	-	-	-
PT0139	FANCC	NM_000136.3	c.897G>T	p.Arg299Ser	Heterozygous	Ovarian	-	-	-	-	-	-
PT0162	FANCC	NM_000136.3	c.897G>T	p.Arg299Ser	Heterozygous	Ovarian	Bilateral	-	-	Complete retention of the wild-type allele in the ovary	-	-
PT0136	ERCC5	NM_000123.4	c.2556A>G	p.Ile852Met	Heterozygous	Ovarian	Unilateral (Left)	-	Complete loss of the wild-type allele	-	-	-
PT01732	ERCC5	NM_000123.4	c.2556A>G	p.Ile852Met	Heterozygous	Ovarian	Bilateral	Heterozygous	Heterozygous	Partial retention of the wild-type allele in the omentum	-	-
PT0138	NEIL1	NM_024608.4	c.248G>A	p.Gly83Asp	Heterozygous	Ovarian	-	-	-	-	-	-
PT0171	NEIL1	NM_024608.4	c.248G>A	p.Gly83Asp	Heterozygous	Ovarian	Bilateral	-	Partial loss of the wild-type allele	-	-	-
PT0172	NEIL1	NM_024608.4	c.248G>A	p.Gly83Asp	Heterozygous	Ovarian	Bilateral	-	Partial loss of the wild-type allele	-	-	-
PT01742	NEIL1	NM_024608.4	c.248G>A	p.Gly83Asp	Heterozygous	Ovarian	Unilateral (Left)	-	Heterozygous	-	-	-
PT0175	NEIL1	NM_024608.4	c.248G>A	p.Gly83Asp	Heterozygous	Ovarian	Bilateral	-	-	-	-	-
PT0176	NEIL1	NM_024608.4	c.827C>A	p.Pro276His	Heterozygous	Ovarian	Bilateral	-	-	-	-	-
1 Transcripts based on the National Center for Biotechnology Information (NCBI) - Reference Sequence (RefSeq) database (tark.ensembl.org/web/manelist/); Human genome reference (GRCh37/hg19) for further variants annotations.
2 DNA was extracted from tumour samples post-chemotherapy treatment.
(-): Tumour DNA not available or failed analyses.

## Sheet: Table S8
Table S8. Clinico-pathological characteristics of cancer cases carrying one of the candidate variants.
Study phase identified	Associated OC study group	Sample ID (pedigree number)	Whole exome sequencing	Gene	Gene transcript1	Coding change	Protein change	Age at diagnosis (years) of ovarian cancer2	Histopathology (confirmed)2	Tumour grade2,3	Disease stage2,3	Personal history of other cancers (age at diagnosis)2
Phase I and Phase II	Familial OC cases	PT0136 (F1506)	Yes	ERCC5	NM_000123.4	c.2556A>G	p.Ile852Met	64	Serous	High-grade	IIC	Breast 69
Phase II	Sporadic OC cases	PT0173	Yes	ERCC5	NM_000123.4	c.2556A>G	p.Ile852Met	60	Serous	High-grade	IIIC	-
Phase IV	AUS OC cases	PT0205	Yes	ERCC5	NM_000123.4	c.2768T>C	p.Leu923Pro	65	Serous	High-grade	-	-
Phase IV	TCGA OC cases	PT0267	Yes	ERCC5	NM_000123.4	c.2713dup	p.Val905GlyfsTer12	81	Serous	High-grade	-	-
Phase I, Phase II and Phase III	Familial OC cases	PT0158 (F1288)	Yes	EXO1	NM_130398.4	c.1268-1G>T	-	52	Serous mixed with unspecified cell type	High-grade	IIIC	-
Phase IV	AUS OC cases	PT0206	Yes	EXO1	NM_130398.4	c.125G>A	p.Cys42Tyr	59	Serous	High-grade	-	-
Phase IV	TCGA OC cases	PT0263	Yes	EXO1	NM_130398.4	c.2152C>T	p.Gln718Ter	38	Serous	High-grade	-	-
Phase IV	TCGA OC cases	PT0264	Yes	EXO1	NM_130398.4	c.2212-1G>C	-	59	Serous	High-grade	-	-
Phase I	Familial OC cases	PT0139 (F1606)	Yes	FANCC	NM_000136.3	c.897G>T	p.Arg299Ser	54	Serous	High-grade	-	-
Phase III	Additional OC cases	PT0162	No	FANCC	NM_000136.3	c.897G>T	p.Arg299Ser	54	Serous	High-grade	IIIC	-
Phase IV	TCGA OC cases	PT0273	Yes	FANCC	NM_000136.3	c.456+4A>T	-	-	Serous	High-grade	-	-
Phase IV	TCGA OC cases	PT0274	Yes	FANCC	NM_000136.3	c.456+4A>T	-	76	Serous	High-grade	-	-
Phase IV	TCGA OC cases	PT0265	Yes	FANCC	NM_000136.3	c.1594A>G	p.Arg532Gly	53	Serous	High-grade	-	-
Phase I	Familial OC cases	PT0138 (F1601)	Yes	NEIL1	NM_024608.4	c.248G>A	p.Gly83Asp	74	Serous and endometrioid mixed cell types	High-grade	-	-
Phase II	Sporadic OC cases	PT0171	Yes	NEIL1	NM_024608.4	c.248G>A	p.Gly83Asp	71	Serous	High-grade	IIIC	-
Phase II	Sporadic OC cases	PT0172	Yes	NEIL1	NM_024608.4	c.248G>A	p.Gly83Asp	69	Serous	High-grade	IIIC	-
Phase III	Additional OC cases	PT0174	Yes	NEIL1	NM_024608.4	c.248G>A	p.Gly83Asp	63	Serous	High-grade	IIIC	-
Phase III	Additional OC cases	PT0175	Yes	NEIL1	NM_024608.4	c.248G>A	p.Gly83Asp	47	Serous	High-grade	IB	-
Phase III	Early-onset OC cases	PT0176	Yes	NEIL1	NM_024608.4	c.827C>A	p.Pro276His	43	Serous	Moderate-grade	IIIC	-
Phase IV	AUS OC cases	PT0314	Yes	NEIL1	NM_024608.4	c.248G>A	p.Gly83Asp	59	Serous	High-grade	-	-
Phase IV	AUS OC cases	PT0207	Yes	NEIL1	NM_024608.4	c.68_69ins	p.Phe23LeufsTer16	48	Serous	High-grade	-	-
Phase IV	AUS OC cases	PT0208	Yes	NEIL1	NM_024608.4	c.569C>T	p.Pro190Leu	54	Serous	High-grade	-	-
Phase IV	TCGA OC cases	PT0275	Yes	NEIL1	NM_024608.4	c.159C>T	p.Gly53Gly	55	Serous	High-grade	-	-
Phase IV	TCGA OC cases	PT0270	Yes	NEIL1	NM_024608.4	c.248G>A	p.Gly83Asp	-	Serous	High-grade	-	-
Phase IV	TCGA OC cases	PT0268	Yes	NEIL1	NM_024608.4	c.570del	p.Phe191LeufsTer20	59	Serous	High-grade	-	-
Phase IV	TCGA OC cases	PT0269	Yes	NEIL1	NM_024608.4	c.735del	p.Ser246GlnfsTer23	49	Serous	High-grade	-	-
Phase I and Phase II	Familial OC cases; and Sporadic OC cases	PT0134 (F1085)	Yes	NTHL1	NM_002528.7	c.244C>T	p.Gln82Ter	52	Serous	High-grade	IIIC	-
Phase I	Familial OC cases	PT0135 (F1085)	Yes	NTHL1	NM_002528.7	c.244C>T	p.Gln82Ter	36	Endometrioid mixed with mucinous	Low-grade	IC	-
Phase II	Sporadic OC cases	PT0159	Yes	NTHL1	NM_002528.7	c.244C>T	p.Gln82Ter	67	Serous	Moderate-grade	IV	-
Phase II	Sporadic BC cases	PT0161	Yes	NTHL1	NM_002528.7	c.244C>T	p.Gln82Ter	Breast 77	Invasive ductal adenocarcinoma	High-grade	IIA	-
Phase III	Additional OC cases	PT0160	Yes	NTHL1	NM_002528.7	c.244C>T	p.Gln82Ter	61	Serous	High-grade	IIIC	-
Phase IV	MIX OC cases	PT0204	Yes	NTHL1	NM_002528.7	c.503T>C	p.Ile168Thr	61	Serous	-	-	-
Phase IV	AUS OC cases	PT0315	Yes	NTHL1	NM_002528.7	c.503T>C	p.Ile168Thr	51	Serous	High-grade	-	-
Phase IV	AUS OC cases	PT0316	Yes	NTHL1	NM_002528.7	c.503T>C	p.Ile168Thr	68	Serous	High-grade	-	-
Phase IV	AUS OC cases	PT0317	Yes	NTHL1	NM_002528.7	c.503T>C	p.Ile168Thr	73	Serous	High-grade	-	-
Phase IV	AUS OC cases	PT0114	Yes	NTHL1	NM_002528.7	c.680G>A	p.Gly227Asp	40	Serous	High-grade	-	-
Phase IV	AUS OC cases	PT0209	Yes	NTHL1	NM_002528.7	c.244C>T	p.Gln82Ter	53	Serous	High-grade	-	-
Phase IV	AUS OC cases	PT0210	Yes	NTHL1	NM_002528.7	c.244C>T	p.Gln82Ter	65	Adenocarcinoma (presumed high-grade Serous)	Moderate-grade	-	-
Phase IV	AUS OC cases	PT0211	Yes	NTHL1	NM_002528.7	c.244C>T	p.Gln82Ter	63	Serous	High-grade	-	-
Phase IV	AUS OC cases	PT0212	Yes	NTHL1	NM_002528.7	c.835C>T	p.Gln279Ter	73	Serous	High-grade	-	Liver (73)
Phase IV	AUS OC cases	PT0213	Yes	NTHL1	NM_002528.7	c.349C>T	p.Pro117Ser	59	Serous	High-grade	-	-
Phase IV	AUS OC cases	PT0214	Yes	NTHL1	NM_002528.7	c.274C>T	p.Arg92Cys	40	Serous	High-grade	-	-
Phase IV	AUS OC cases	PT0215	Yes	NTHL1	NM_002528.7	c.274C>T	p.Arg92Cys	70	Serous	High-grade	-	-
Phase IV	AUS OC cases	PT0216	Yes	NTHL1	NM_002528.7	c.274C>T	p.Arg92Cys	70	Serous	High-grade	-	-
Phase IV	TCGA OC cases	PT0261	Yes	NTHL1	NM_002528.7	c.244C>T	p.Gln82Ter	58	Serous	High-grade	-	-
Phase IV	TCGA OC cases	PT0262	Yes	NTHL1	NM_002528.7	c.244C>T	p.Gln82Ter	64	Serous	High-grade	-	-
1 Transcripts based on the the National Center for Biotechnology Information (NCBI) - Reference Sequence (RefSeq) database (tark.ensembl.org/web/manelist/).
2 Clinico-pathological characteristics of index cases and their personal history of cancer provided by RRCancer Biobank if known, according to International Federation of Gynecology and Obstetrics (FIGO) criteria.
3 Tumour grade assessment based on the International Federation of Gynecology and Obstetrics (FIGO) criteria: low-grade, moderate-grade, high-grade and ungraded.
(-) : No information or not applicable.

## Sheet: Table S9
Table 9. All rare variants identified in known cancer risk genes in ovarian cancer cases harbouring variants in our gene candidates in this study.
Candidate variant carrier							Other rare variants identified in known OC or BC cancer genes1									Clinical classification2		Prediction scores for affecting splicing in silico tools3							Prediction scores for conservation and damaging in silico tools4												Population-based allele frequencies5
Case ID (family ID)	Study phase	Population ethnicity	Study case group	Candidate gene	Candidate variant	Gene1	Gene transcript1	Chromosome1	Position1	Reference allele1	Alternative allele1	Coding change1	Amino acid change1	Exon or Intron1	ClinVar interpretation (number of submissions)	The American College of Medical Genetics and Genomics (ACMG) guidelines	MaxEntScan	ADA	RF	SpliceAI Delta score of acceptor gain	SpliceAI Delta score of acceptor loss	SpliceAI Delta score of donor gain	SpliceAI Delta score of donor loss	GERP++	PhastCons 100 way	PhyloP 100 way	REVEL	MetaLR	MetaSVM	MetaRNN	CADD	EIGEN	VEST	PROVEAN	Predicted protein damaging out of 8 in silico tools	Alternative allele in all non-cancer populations	Alternative allele in all populations	Alternative allele in African/African American population	Alternative allele in Latino/Admixed American population	Alternative allele in Ashkenazi Jewish population	Alternative allele in East Asian population	Alternative allele in Finnish European population	Alternative allele in Non-Finnish European population	Alternative allele in South Asian population	Alternative allele in other populations	Number of alternative (heterozygous) alleles	Number of alternative (homozygous) alleles	Total number of alleles
PT0136 (F1506)	Phase I and II	FC	Familial OC and Sporadic OC cases	ERCC5	c.2556A>G; p.Ile852Met	BRCA1	NM_007294.4	17	41245027	G	A	c.2521C>T	p.Arg841Trp	Exon 10	Benign (35)	Likely benign	-	-	-	0	0	0	0	2.84	0.003	1.349	0.355	0.1529	-0.8558	0.00832218	2.84	-0.737162	0.389	-2.86	1	0.00165324	0.00167301	0.000984737	0.000983569	0	0	0.00078857	0.00249352	0.0018303	0.00228983	418	1	251044
-	-	-	-	-	-	PMS2	NM_000535.7	7	6045628	G	C	c.58C>G	p.Arg20Gly	Exon 2	Uncertain significance​ (3)	Uncertain significance​	-	-	-	0	0	0	0	3.84	0.998	2.65	0.319	0.5342	-0.2493	0.223812	3.84	-0.0452266	0.206	-4.21	2	8.58354e-06	8.14352e-06	0	0	0	0	0	1.82047e-05	0	0	2	0	245594
PT0173	Phase II	FC	Sporadic OC cases	ERCC5	c.2556A>G; p.Ile852Met	EPCAM	NM_002354.3	2	47601095	C	T	c.333C>T	p.Asn111Asn	Exon 3	Not reported	Likely benign	-	-	-	0	0	0	0	5.9299	0.116	-0.431	-	-	-	-	16.67	-	-	-	-	4.845e-05	3.977e-05	0.0005536	0	0	5.437e-05	0	0	0	0	13	0	282864
PT0267	Phase IV	Varies	TCGA OC cases	ERCC5	c.2713dup; p.Val905GlyfsTer12	BRIP1	NM_032043.3	17	59885856	T	C	c.890A>G	p.Lys297Arg	Exon 7	Conflicting interpretations of pathogenicity​: Uncertain significance (2); Benign (4); Likely benign (11)	Uncertain significance​	-	-	-	0	0	0.02	0	5.2899	1	2.127	0.48544	0.1461	-0.9573	0.0307132	20.7	0.158322	0.057	-0.7	2	0.001008	0.001031	0.0004005	0.0003953	0	0	0.0009953	0.001725	0.0004248	0.000972	291	0	282280
PT0205	Phase IV	Australian	AUS OC cases	ERCC5	c.2768T>C; p.Leu923Pro	MLH1	NM_000249.4	3	37089130	AA	GC	c.1852_1853delAAinsGC	p.Lys618Ala	Exon 16	Benign (22)	Uncertain significance​	-	-	-	0	0	0	0	5.3499	1	7.073	-	-	-	-	24.4	-	-	-	-	0.003381	0.00344	0.001322	0.004458	0.0003857	0	0.0006766	0.0057	3.266e-05	0.00332	973	4	282826
PT0206	Phase IV	Australian	AUS OC cases	EXO1	c.125G>A; p.Cys42Tyr	MLH1	NM_000249.4	3	37089130	AA	GC	c.1852_1853delAAinsGC	p.Lys618Ala	Exon 16	Benign (22)	Uncertain significance​	-	-	-	0	0	0	0	5.3499	1	7.073	-	-	-	-	24.4	-	-	-	-	0.003381	0.00344	0.001322	0.004458	0.0003857	0	0.0006766	0.0057	3.266e-05	0.00332	973	4	282826
PT0158 (F1288)	Phase I and II	FC	Familial OC and Sporadic OC cases	EXO1	c.1268-1G>T	-	-	-	-	-	-	-	-	-	-	-	-	-	-	-	-	-	-	-	-	-	-	-	-	-	-	-	-	-	-	-	-	-	-	-	-	-	-	-	-	-	-	-
PT0272	Phase IV	Varies	TCGA OC cases	EXO1	c.162-213A>C	PALB2	NM_024675.4	16	23646295	T	C	c.1572A>G	p.Ser524Ser	Exon 4	Benign or Likely benign​ (24)	Benign	-	-	-	0	0	0	0	5.15	0	-0.586	-	-	-	-	1.188	-	-	-	-	0.003194	0.003192	0.0009213	0.002652	9.643e-05	0	0.001552	0.004807	0.003528	0.002353	903	2	282894
-	-	-	-	-	-	BRIP1	NM_032043.3	17	59760505	C	A	c.*152G>T	-	3'UTR	Likely benign​ (1)	Likely benign	-	-	-	0	0	0	0	1.62	0	-0.486	-	-	-	-	0.535	-	-	-	-	-	-	-	-	-	-	-	-	-	-	-	-	-
PT0263	Phase IV	Varies	TCGA OC cases	EXO1	c.2152C>T; p.Gln718Ter	BRCA2	NM_000059.4	13	32906640	A	-	c.1029del	p.Lys343AsnfsTer6	Exon 10	Pathogenic (14)	Pathogenic	-	-	-	-	-	-	-	5.3139	1	1.883	-	-	-	-	-	-	-	-	-	-	-	-	-	-	-	-	-	-	-	-	-	-
PT0264	Phase IV	Varies	TCGA OC cases	EXO1	c.2212-1G>C	-	-	-	-	-	-	-	-	-	-	-	-	-	-	-	-	-	-	-	-	-	-	-	-	-	-	-	-	-	-	-	-	-	-	-	-	-	-	-	-	-	-	-
PT0139 (F1606)	Phase I	FC	Familial OC cases	FANCC	c.897G>T; p.Arg299Ser	-	-	-	-	-	-	-	-	-	-	-	-	-	-	-	-	-	-	-	-	-	-	-	-	-	-	-	-	-	-	-	-	-	-	-	-	-	-	-	-	-	-	-
PT0273	Phase IV	Varies	TCGA OC cases	FANCC	c.456+4A>T	-	-	-	-	-	-	-	-	-	-	-	-	-	-	-	-	-	-	-	-	-	-	-	-	-	-	-	-	-	-	-	-	-	-	-	-	-	-	-	-	-	-	-
PT0274	Phase IV	Varies	TCGA OC cases	FANCC	c.456+4A>T	-	-	-	-	-	-	-	-	-	-	-	-	-	-	-	-	-	-	-	-	-	-	-	-	-	-	-	-	-	-	-	-	-	-	-	-	-	-	-	-	-	-	-
PT0266	Phase IV	Varies	TCGA OC cases	FANCC	c.554G>A; p.Arg185Gln	BRCA1	NM_007294.4	17	41245027	G	A	c.2521C>T	p.Arg841Trp	Exon 10	Benign (35)	Likely benign	-	-	-	0	0	0	0	2.84	0.003	1.349	0.355	0.1529	-0.8558	0.00832218	2.84	-0.737162	0.389	-2.86	1	0.00165324	0.00167301	0.000984737	0.000983569	0	0	0.00078857	0.00249352	0.0018303	0.00228983	418	1	251044
PT0265	Phase IV	Varies	TCGA OC cases	FANCC	c.1594A>G; p.Arg532Gly	BRCA1	NM_007294.4	17	41256184	G	T	c.396C>A	p.Asn132Lys	Exon 6	Benign (18)	Likely benign	-	-	-	0	0	0	0	5.32	1	1.172	0.661	0.2504	-0.7539	0.499174	20.1	-0.156487	0.549	-1.24	3	3.728e-05	3.89e-05	0	0	0	0	0	8.518e-05	0	0	11	0	282754
PT0207	Phase IV	Australian	AUS OC cases	NEIL1	c.68_69ins; p.Phe23LeufsTer16	-	-	-	-	-	-	-	-	-	-	-	-	-	-	-	-	-	-	-	-	-	-	-	-	-	-	-	-	-	-	-	-	-	-	-	-	-	-	-	-	-	-	-
PT0208	Phase IV	Australian	AUS OC cases	NEIL1	c.569C>T; p.Pro190Leu	BRCA2	NM_000059.4	13	32929047	G	C	c.7057G>C	p.Gly2353Arg	Exon 14	Benign (21)	Uncertain significance​	-	-	-	0	0	0	0	2.97	1	2.829	0.4	0.5047	-0.456	0.2912	18.62	0.3879	0.327	-1.51	2	4.231e-05	4.783e-05	6.194e-05	2.897e-05	0	0	0	6.168e-05	0	0.000492	12	0	250872
PT0138 (F1601)	Phase I	FC	Familial OC cases	NEIL1	c.248G>A; p.Gly83Asp	-	-	-	-	-	-	-	-	-	-	-	-	-	-	-	-	-	-	-	-	-	-	-	-	-	-	-	-	-	-	-	-	-	-	-	-	-	-	-	-	-	-	-
PT0171	Phase II	FC	Sporadic OC cases	NEIL1	c.248G>A; p.Gly83Asp	-	-	-	-	-	-	-	-	-	-	-	-	-	-	-	-	-	-	-	-	-	-	-	-	-	-	-	-	-	-	-	-	-	-	-	-	-	-	-	-	-	-	-
PT0172	Phase II	FC	Sporadic OC cases	NEIL1	c.248G>A; p.Gly83Asp	MSH2	NM_000251.3	2	47637275	G	C	c.409G>C	p.Gly137Arg	Exon 3	Conflicting interpretations of pathogenicity​: Uncertain significance (7); Likely benign (1)	Uncertain significance​	-	-	-	0.01	0	0	0	5.73	1	8.07	0.68	0.3375	-0.6137	0.706574	23.6	0.385755	0.642	-4.59	6	2.1114e-05	2.38722e-05	0	0	0	0	0	5.27955e-05	0	0	4	1	251338
-	-	-	-	-	-	MSH2	NM_000251.3	2	47690162	G	T	c.1387-8G>T	-	Intron 8	Benign (24)	Benign	12.084	3.71693e-05	0	0	0	0	0	4.86	0	-0.343	-	-	-	-	2.86	-	-	-	-	0.00217182	0.00214999	0.000924328	0.00164864	0.00922802	5.43833e-05	0.00254112	0.0019556	0.00248269	0.00343137	536	2	251164
PT0174	Phase III	FC	Additional OC cases	NEIL1	c.248G>A; p.Gly83Asp	ATM	NM_000051.4	11	108114690	T	C	c.507T>C	p.Ser169Ser	Exon 6	Benign or Likely benign​ (8)	Likely benign	-	-	-	0	0	0	0	5.5	0.458	0.266	-	-	-	-	10.19	-	-	-	-	1.96e-05	2.316e-05	0	0	0	0	0	5.412e-05	0	0	5	0	215892
PT0175	Phase III	FC	Additional OC cases	NEIL1	c.248G>A; p.Gly83Asp	BRCA1	NM_007294.4	17	41215941	CA	-	c.5102_5103del	p.Leu1701GlnfsTer14	Exon 18	Pathogenic (9)	Pathogenic	-	-	-	-	-	-	-	5.83	1	6.117	-	-	-	-	-	-	-	-	-	4.22276e-06	3.97912e-06	0	0	0	5.43833e-05	0	0	0	0	1	0	251312
PT0314	Phase IV	Australian	AUS OC cases	NEIL1	c.248G>A; p.Gly83Asp	RAD51C	NM_058216.3	17	56770151	-	C	c.145+1_145+2insC Gene symbol	-	Intron 1	Not reported	Pathogenic	-	-	-	-	-	-	-	5.13	1	7.683	-	-	-	-	-	-	-	-	-	-	-	-	-	-	-	-	-	-	-	-	-	-
-	-	-	-	-	-	PALB2	NM_024675.4	16	23647211	T	C	c.656A>G	p.Asp219Gly	Exon 4	Conflicting interpretations of pathogenicity​: Uncertain significance (6); Likely benign (5)	Likely benign	-	-	-	0	0	0	0	5.46	0	-0.596	0.061	0.013	-0.9726	0.0124313	1.136	-1.43658	0.058	0.81	0	0.0001902	0.0001945	4.014e-05	0.0001975	0	0	0	0.0003253	9.799e-05	0.0002771	55	0	282734
PT0176	Phase III	FC	Sporadic early-onset OC cases	NEIL1	c.827C>A; p.Pro276His	-	-	-	-	-	-	-	-	-	-	-	-	-	-	-	-	-	-	-	-	-	-	-	-	-	-	-	-	-	-	-	-	-	-	-	-	-	-	-	-	-	-	-
PT0275	Phase IV	Varies	TCGA OC cases	NEIL1	c.159C>T; p.Gly53Gly	PMS2	NM_000535.7	7	6018266	A	T	c.2236T>A	p.Phe746Ile	Exon 13	Not reported	Uncertain significance​	-	-	-	0	0	0	0	5.73	1	8.699	0.874	0.6319	0.3635	0.8728	28.3	0.8124	0.83167	-4.66	8	-	-	-	-	-	-	-	-	-	-	-	-	-
PT0270	Phase IV	Varies	TCGA OC cases	NEIL1	c.248G>A; p.Gly83Asp	PALB2	NM_024675.4	16	23637715	G	A	c.2590C>T	p.Pro864Ser	Exon 7	Benign or Likely benign​ (30)	Likely benign	-	-	-	0.01	0	0	0	5.93	0.991	0.823	0.062	0.0418	-1.0567	0.00803414	16.31	-0.0706854	0.312	-3.55	1	0.002691	0.002761	0.000721	0.002935	0.01119	0	3.981e-05	0.003878	0.0003593	0.004152	781	2	282878
-	-	-	-	-	-	BRCA1	NM_007294.4	17	41223048	A	G	c.4883T>C	p.Met1628Thr	Exon 51	Benign (24)	Likely benign	-	-	-	0	0	0.03	0	4.92	0	-0.667	0.489	0.3388	-0.7495	0.015232	0.507	-1.4453	0.264	-0.59	0	0.00145	0.001425	0	0	0.004823	0.004211	0.007005	0.0004647	0.0004246	0.002769	403	1	282790
PT0269	Phase IV	Varies	TCGA OC cases	NEIL1	c.735del; p.Ser246GlnfsTer23	-	-	-	-	-	-	-	-	-	-	-	-	-	-	-	-	-	-	-	-	-	-	-	-	-	-	-	-	-	-	-	-	-	-	-	-	-	-	-	-	-	-	-
PT0268	Phase IV	Varies	TCGA OC cases	NEIL1	c.570del; p.Phe191LeufsTer20	-	-	-	-	-	-	-	-	-	-	-	-	-	-	-	-	-	-	-	-	-	-	-	-	-	-	-	-	-	-	-	-	-	-	-	-	-	-	-	-	-	-	-
PT0134 (F1085)	Phase I and II	FC	Familial OC and Sporadic OC cases	NTHL1	c.244C>T; p.Gln82Ter	BRCA1	NM_007294.4	17	41246289	T	C	c.1259A>G	p.Asp420Gly	Exon 10	Uncertain significance​ (9)	Uncertain significance​	-	-	-	0	0	0.02	0	1.28	0	0.32	0.586	0.228	-0.8448	0.2809	9.08	-0.611074	0.389	-5.04	2	4.23209e-06	3.98699e-06	0	0	0	0	0	8.83314e-06	0	0	1	0	250816
-	-	-	-	-	-	BRCA2	NM_000059.4	13	32912060	C	T	c.3568C>T	p.Arg1190Trp	Exon 11	Benign (13)	Likely benign	-	-	-	0	0	0	0	5.99	0.997	2.646	0.205	0.0016	-0.72	0.1928	24	-0.0289039	0.327	-3.11	2	0.000114169	0.000111542	6.16751e-05	0.000491813	0	5.43715e-05	0	3.52628e-05	0.000130685	0.000163613	28	0	251026
PT0135 (F1085)	Phase I	FC	Familial OC cases	NTHL1	c.244C>T; p.Gln82Ter	BRCA1	NM_007294.4	17	41246289	T	C	c.1259A>G	p.Asp420Gly	Exon 10	Uncertain significance​ (9)	Uncertain significance​	-	-	-	0	0	0.02	0	1.28	0	0.32	0.586	0.228	-0.8448	0.2809	9.08	-0.611074	0.389	-5.04	2	4.23209e-06	3.98699e-06	0	0	0	0	0	8.83314e-06	0	0	1	0	250816
PT0159	Phase II	FC	Sporadic OC cases	NTHL1	c.244C>T; p.Gln82Ter	BRCA2	NM_000059.4	13	32907129	T	C	c.1514T>C	p.Ile505Thr	Exon 10	Benign (32)	Likely benign	-	-	-	0	0	0	0	4.13	0.001	0.42	0.216	0.0036	-0.86	0.00998956	18.31	1.56411	0.411	-0.88	1	0.000800496	0.000802192	0.000446942	0.000172046	0.00541849	0	0.00114548	0.000899648	0	0.000913075	185	0	230618
PT0161	Phase II	FC	Sporadic BC cases	NTHL1	c.244C>T; p.Gln82Ter	-	-	-	-	-	-	-	-	-	-	-	-	-	-	-	-	-	-	-	-	-	-	-	-	-	-	-	-	-	-	-	-	-	-	-	-	-	-	-	-	-	-	-
PT0160	Phase III	FC	Additional OC cases	NTHL1	c.244C>T; p.Gln82Ter	-	-	-	-	-	-	-	-	-	-	-	-	-	-	-	-	-	-	-	-	-	-	-	-	-	-	-	-	-	-	-	-	-	-	-	-	-	-	-	-	-	-	-
PT0209	Phase IV	Australian	AUS OC cases	NTHL1	c.244C>T; p.Gln82Ter	CHEK2	NM_007194.4	22	29121265	C	T	c.410G>A	p.Arg137Gln	Exon 3	Conflicting interpretations of pathogenicity​: Uncertain significance (1); Likely benign 12)	Likely benign	-	-	-	0	0	0	0	1.5599	0.993	0.946	0.5099	0.377	-0.4926	0.09525	12.54	-0.4776	0.238	0.38	1	-	-	-	-	-	-	-	-	-	-	-	-	-
PT0210	Phase IV	Australian	AUS OC cases	NTHL1	c.244C>T; p.Gln82Ter	BRCA2	NM_000059.4	13	32914592	C	T	c.6100C>T	p.Arg2034Cys	Exon 11	Benign (39)	Benign	-	-	-	0	0	0	0	1.7699	0	-0.259	0.1809	0.001	-0.915	0.006237	8.253	-0.7139	0.205	-2.92	1	0.003002	0.003078	0.001245	0.004264	0.001544	0.0001002	0.0001598	0.004911	3.268e-05	0.004306	869	2	282348
PT0211	Phase IV	Australian	AUS OC cases	NTHL1	c.244C>T; p.Gln82Ter	BRCA2	NM_000059.4	13	32906446	T	G	c.831T>G	p.Asn277Lys	Exon 10	Conflicting interpretations of pathogenicity​: Likely pathogenic (1); Uncertain significance (5); Benign (1); Likely benign (7)	Uncertain significance​	-	-	-	0	0	0	0	4.57	0	0.37	0.089	0.007	-0.9473	0.1955	13.47	-0.1338	0.387	-1.31	0	5.724e-05	6.871e-05	0	0	0	0	0	0.0001493	0	0	19	0	6.871e-05
PT0261	Phase IV	Varies	TCGA OC cases	NTHL1	c.244C>T; p.Gln82Ter	BRCA2	NM_000059.4	13	32913558	-	A	c.5065_5066insA	p.Ala1689AspfsTer6	Exon 11	Not reported	Likely pathogenic	-	-	-	-	-	-	-	5.6199	0.997	4.106	-	-	-	-	-	-	-	-	-	1.848e-05	1.733e-05	0	0	0.0001126	0	0	2.8e-05	0	0	4	0	230778
PT0262	Phase IV	Varies	TCGA OC cases	NTHL1	c.244C>T; p.Gln82Ter	-	-	-	-	-	-	-	-	-	-	-	-	-	-	-	-	-	-	-	-	-	-	-	-	-	-	-	-	-	-	-	-	-	-	-	-	-	-	-	-	-	-	-
PT0214	Phase IV	Australian	AUS OC cases	NTHL1	c.274C>T; p.Arg92Cys	BRCA1	NM_007294.4	17	41244524	C	T	c.3024G>A	p.Met1008Ile	Exon 10	Benign (23)	Likely benign	-	-	-	0	0	0	0	4.11	0	-0.578	0.4519	0.1787	-0.9399	0.009576	0.028	-1.4969	0.233	-0.48	0	0.000922	0.0009277	8.03e-05	0.002315	0.01081	0	3.984e-05	0.0003259	0.0003267	0.001806	262	1	282424
PT0215	Phase IV	Australian	AUS OC cases	NTHL1	c.274C>T; p.Arg92Cys	-	-	-	-	-	-	-	-	-	-	-	-	-	-	-	-	-	-	-	-	-	-	-	-	-	-	-	-	-	-	-	-	-	-	-	-	-	-	-	-	-	-	-
PT0216	Phase IV	Australian	AUS OC cases	NTHL1	c.274C>T; p.Arg92Cys	-	-	-	-	-	-	-	-	-	-	-	-	-	-	-	-	-	-	-	-	-	-	-	-	-	-	-	-	-	-	-	-	-	-	-	-	-	-	-	-	-	-	-
PT0213	Phase IV	Australian	AUS OC cases	NTHL1	c.349C>T; p.Pro117Ser	-	-	-	-	-	-	-	-	-	-	-	-	-	-	-	-	-	-	-	-	-	-	-	-	-	-	-	-	-	-	-	-	-	-	-	-	-	-	-	-	-	-	-
PT0204	Phase IV	Anglo-Saxon	MIX OC cases	NTHL1	c.503T>C; p.Ile168Thr	BRIP1	NM_032043.3	17	59821830	C	A	c.2220G>T	p.Gln740His	Exon 15	Conflicting interpretations of pathogenicity​: Uncertain significance (15); Likely benign (6)	Uncertain significance​	-	-	-	0	0	0	0	2.09	0.335	0.274	0.429	0.4941	-0.1246	0.0755926	22.1	-0.0808223	0.409	-2.2	1	0.000532211	0.000537236	6.15385e-05	0.00141668	0.000198491	0	0.000231011	0.000642594	0	0.00081646	135	0	251286
PT0315	Phase IV	Australian	AUS OC cases	NTHL1	c.503T>C; p.Ile168Thr	-	-	-	-	-	-	-	-	-	-	-	-	-	-	-	-	-	-	-	-	-	-	-	-	-	-	-	-	-	-	-	-	-	-	-	-	-	-	-	-	-	-	-
PT0316	Phase IV	Australian	AUS OC cases	NTHL1	c.503T>C; p.Ile168Thr	BRCA1	NM_007294.4	17	41251882	T	G	c.457A>C	p.Ser153Arg	Exon 7	Conflicting interpretations of pathogenicity​: Uncertain significance (2); Likely benign (5)	Uncertain significance​	-	-	-	0	0	0	0	5.1599	0	-0.194	0.6309	0.8614	0.4574	0.1605	18.3	-0.7119	0.335	-1.52	3	2.955e-05	2.784e-05	0	0	0	0	0	6.156e-05	0	0	7	0	251428
PT0317	Phase IV	Australian	AUS OC cases	NTHL1	c.503T>C; p.Ile168Thr	PMS2	NM_000535.7	7	6043673	G	C	c.180C>G	p.Asp60Glu	Exon 3	Likely benign​ (15)	Benign	-	-	-	0	0	0	0	5.53	0.665	-0.161	0.3339	0.6555	-0.0112	0.01307	15.97	-0.3608	0.369	-1.04	1	0.0009513	0.0009519	0.0001627	8.488e-05	0	0	0.006093	0.0007543	0	0.001533	268	1	281538
PT0114	Phase IV	Australian	AUS OC cases	NTHL1	c.680G>A; p.Gly227Asp	BRCA1	NM_007294.4	17	41244524	C	T	c.3024G>A	p.Met1008Ile	Exon 10	Benign (23)	Likely benign	-	-	-	0	0	0	0	4.11	0	-0.578	0.4519	0.1787	-0.9399	0.009576	0.028	-1.4969	0.233	-0.48	0	0.000922	0.0009277	8.03e-05	0.002315	0.01081	0	3.984e-05	0.0003259	0.0003267	0.001806	262	1	282424
PT0271	Phase IV	Varies	TCGA OC cases	NTHL1	c.791+10T>C	-	-	-	-	-	-	-	-	-	-	-	-	-	-	-	-	-	-	-	-	-	-	-	-	-	-	-	-	-	-	-	-	-	-	-	-	-	-	-	-	-	-	-
PT0212	Phase IV	Australian	AUS OC cases	NTHL1	c.835C>T; p.Gln279Ter	-	-	-	-	-	-	-	-	-	-	-	-	-	-	-	-	-	-	-	-	-	-	-	-	-	-	-	-	-	-	-	-	-	-	-	-	-	-	-	-	-	-	-
All rare variants (with at least minor allele frequencies ≤0.005) in 12 ovarian cancer (OC) risk gene based on based on the National Comprehensive Cancer Network (NCCN) Clinical Practice in Oncology Guidelines 2020 (Version 2.2021)—Genetic/Familial High-Risk Assessment: Breast, Ovarian and Pancreatic in the French Canadian (FC) and non-FC carriers of candidate variants presented; Cases sorted by …
Pathogenic variants bolded.
1 Transcripts of ovarian (OC) and/or breast (BC) cancer risk genes based on the the National Center for Biotechnology Information (NCBI) - Reference Sequence (RefSeq) database (tark.ensembl.org/web/manelist/); Human genome reference (GRCh37/hg19) used for alignment for further variant calling and annotation.
2 Variant clinical classifications by ClinVar database (ncbi.nlm.nih.gov/clinvar/) and American College of Medical Genetics (ACMG) guidelines; Database last accessed March 2022.
3 Prediction scores by splicing in silico tools.
4 Prediction scores by conservation and damaging in silico tools (see Figure 1).
5 Population-based allele frequencies from The Genome Aggregation Database (gnomAD) v2.1.1 (gnomad.broadinstitute.org).
AUS: Australian cases; FC: French Canadian; MIX: Mixed ethnicity; OC: Ovarian cancer; TCGA: The Cancer Genome Atlas; (-): Not identified/applicable.

## Sheet: Table S10
Table S10. Investigation of candidate variants and NEIL1 c.248G>A; p.Gly83Asp and NTHL1 c.244C>T; p.Gln82Ter in the Ovarian Cancer Association Consortium database.
Ovarian cancer subtypes1	Number of participants	NTHL1 c.244C>T; p.Gln82Ter			NEIL1 c.248G>A; p.Gly83Asp
		OR	SE	P-value	OR	SE	P-value
Ovarian cancer overall	25509	0.8472	0.177	0.3489	1.4954	0.1941	0.038
High-grade serous	13037	0.7444	0.2153	0.1703	1.3255	0.2405	0.2412
Low-grade serous	11012	0.8083	0.6693	0.7505	1.8436	0.6396	0.3389
Endometrioid	2810	0.9621	0.3726	0.9175	3.7509	0.3362	8.408e-05
Clear cell	1366	1.5088	0.4518	0.3626	0.5952	0.7459	0.4868
Mucinous	1417	0.5621	0.4705	0.2209	0.0635	0.9854	0.005148
1 The ovarian cancer comparison group includes all shown subtypes (high-grade serous, low-grade serous, endometrioid, clear cell, and mucinous) and low malignant potential cancers.
The data for the presented candidate variants were extracted from the Ovarian Cancer Association Consortium (OCAC) (ocac.ccge.medschl.cam.ac.uk) databases; the remaining candidate variants were not available in the database.
OR: Odds ratio; NC: Not calculated; and SE: Standard error.
